# Supplementary material for: Di-μ-chlorido-chlorido-1κCl-(μ-1-phenyl-3-phenyl­imino­but-1-enolato-1:2κ3 O:O,N)bis­(1-phenyl-3-phenyl­imino­but-1-enolato)-1κ2 N,O;2κ2 N,O-dichromium(III) toluene disolvate
Source: Acta Crystallogr Sect E Struct Rep Online. 2008 Sep 6;64(Pt 10):m1230. doi: 10.1107/S1600536808027645 (PMC2959395; doi:10.1107/S1600536808027645)
Supplement: Supplementary file 1 [file e-64-m1230-sup1.cif]

##############################################################################
###                                                                        ###
###        Electronic paper (Acta Crystallographica Section E)             ###
###                                                                        ###
##############################################################################
#                                                                            #
# This CIF contains the data in a paper accepted for publication in Acta     #
# Crystallographica Section E. It conforms to the requirements of Notes      #
# for Authors for Section E, and has been peer reviewed under the auspices   #
# of the IUCr Commission on Journals.                                        #
#                                                                            #
# Full details of the Crystallographic Information File format               #
# are given in the paper "The Crystallographic Information File (CIF):       #
# a New Standard Archive File for Crystallography" by S. R. Hall, F. H.      #
# Allen and I. D. Brown [Acta Cryst. (1991), A47, 655-685].                  #
#                                                                            #
# The current version of the core CIF dictionary is obtainable from          #
# ftp://ftp.iucr.org/pub/cif_core.dic. The current version number is 2.4.    #
#                                                                            #
# Software is freely available for graphical display of the structure(s) in  #
# this CIF.  For information consult the CIF home page http://www.iucr.org/  #
# cif/home.html                                                              #
#                                                                            #
# This file may be used for bona fide research purposes within the           #
# scientific community so long as proper attribution is given to the journal # 
# article from which it was obtained.                                        #
#                                                                            #
##############################################################################
                                             
data_I
_audit_creation_method     SHELXL-97
_chemical_name_systematic
;
Di-\m-chlorido-chlorido-1\kCl-(\m-1-phenyl-3-phenyliminobut-1-enolato-
1:2\k^3^O:O,N)bis(1-phenyl-3-phenyliminobut-1-enolato)-1\k^2^N,O;2\k^2^N,O-
dichromium(III) toluene disolvate
;
_chemical_name_common     ?
_chemical_formula_moiety     'C48 H42 Cl3 Cr2 N3 O3, 2(C7 H8)'
_chemical_formula_sum     'C62 H58 Cl3 Cr2 N3 O3'
_chemical_formula_iupac     '[Cr2 (C16 H14 N O)3 Cl3], 2(C7 H8)'
_chemical_formula_weight     1103.46
_chemical_melting_point     ?
_symmetry_cell_setting     Monoclinic
_symmetry_space_group_name_H-M     'P 21/c'
_symmetry_space_group_name_Hall     '-P 2ybc'
loop_
    _symmetry_equiv_pos_as_xyz
    'x, y, z'
    '-x, y+1/2, -z+1/2'
    '-x, -y, -z'
    'x, -y-1/2, z-1/2'
_cell_length_a     17.829(4)
_cell_length_b     12.644(3)
_cell_length_c     25.038(5)
_cell_angle_alpha     90.00
_cell_angle_beta     90.90(3)
_cell_angle_gamma     90.00
_cell_volume     5643(2)
_cell_formula_units_Z     4
_cell_measurement_reflns_used     5147
_cell_measurement_theta_min     2.28
_cell_measurement_theta_max     25.95
_cell_measurement_temperature     293(2)
_exptl_crystal_description     block
_exptl_crystal_colour     blue
_exptl_crystal_size_max     0.45
_exptl_crystal_size_mid     0.42
_exptl_crystal_size_min     0.08
_exptl_crystal_density_diffrn     1.299
_exptl_crystal_density_meas     ?
_exptl_crystal_density_method     'not measured'
_exptl_crystal_F_000     2296
_exptl_absorpt_coefficient_mu     0.574
_exptl_absorpt_correction_type     multi-scan
_exptl_absorpt_process_details     '(<i>SADABS</i>; Sheldrick, 1996)'
_exptl_absorpt_correction_T_min     0.7722
_exptl_absorpt_correction_T_max     0.9550
_exptl_special_details
;
;
_diffrn_ambient_temperature     293(2)
_diffrn_radiation_type     MoK\a
_diffrn_radiation_wavelength     0.71073
_diffrn_radiation_source     'fine-focus sealed tube'
_diffrn_radiation_monochromator     graphite
_diffrn_measurement_device_type     'Bruker SMART APEX CCD'
_diffrn_measurement_method     '\f and \w'
_diffrn_detector_area_resol_mean     8
_diffrn_reflns_number     28782
_diffrn_reflns_av_R_equivalents     0.0240
_diffrn_reflns_av_sigmaI/netI     0.0270
_diffrn_reflns_theta_min     1.63
_diffrn_reflns_theta_max     25.02
_diffrn_reflns_theta_full     25.02
_diffrn_measured_fraction_theta_max     0.995
_diffrn_measured_fraction_theta_full     0.995
_diffrn_reflns_limit_h_min     -21
_diffrn_reflns_limit_h_max     19
_diffrn_reflns_limit_k_min     -14
_diffrn_reflns_limit_k_max     14
_diffrn_reflns_limit_l_min     -29
_diffrn_reflns_limit_l_max     27
_diffrn_standards_number     ?
_diffrn_standards_interval_count     0
_diffrn_standards_interval_time     0
_diffrn_standards_decay_%     0
_refine_special_details
;
Refinement of <i>F</i>^2^ against ALL reflections. The weighted <i>R</i>-factor
<i>wR</i> and goodness of fit <i>S</i> are based on <i>F</i>^2^, conventional
<i>R</i>-factors <i>R</i> are based on <i>F</i>, with <i>F</i> set to zero for
negative <i>F</i>^2^. The threshold expression of <i>F</i>^2^ >
\s(<i>F</i>^2^) is used only for calculating <i>R</i>-factors(gt) <i>etc</i>.
and is not relevant to the choice of reflections for refinement.
<i>R</i>-factors based on <i>F</i>^2^ are statistically about twice as large
as those based on <i>F</i>, and <i>R</i>- factors based on ALL data will be
even larger.
;
_reflns_number_total     9904
_reflns_number_gt     7777
_reflns_threshold_expression     I>2\s(I)
_refine_ls_structure_factor_coef     Fsqd
_refine_ls_matrix_type     full
_refine_ls_R_factor_all     0.0629
_refine_ls_R_factor_gt     0.0483
_refine_ls_wR_factor_gt     0.1378
_refine_ls_wR_factor_ref     0.1530
_refine_ls_goodness_of_fit_ref     1.023
_refine_ls_restrained_S_all     1.023
_refine_ls_number_reflns     9904
_refine_ls_number_parameters     611
_refine_ls_number_restraints     0
_refine_ls_hydrogen_treatment     constr
_refine_ls_weighting_scheme     calc
_refine_ls_weighting_details
         'calc w=1/[\s^2^(Fo^2^)+(0.0908P)^2^+4.1962P] where P=(Fo^2^+2Fc^2^)/3'
_atom_sites_solution_hydrogens     geom
_atom_sites_solution_primary     direct
_atom_sites_solution_secondary     difmap
_refine_ls_shift/su_max     0.014
_refine_ls_shift/su_mean     0.000
_refine_diff_density_max     0.882
_refine_diff_density_min     -0.497
_refine_ls_extinction_method     none
_refine_ls_extinction_coef     ?
loop_
    _atom_type_symbol
    _atom_type_description
    _atom_type_scat_dispersion_real
    _atom_type_scat_dispersion_imag
    _atom_type_scat_source
    'C' 'C' 0.0033 0.0016
                         'International Tables Vol C Tables 4.2.6.8 and 6.1.1.4'
    'H' 'H' 0.0000 0.0000
                         'International Tables Vol C Tables 4.2.6.8 and 6.1.1.4'
    'N' 'N' 0.0061 0.0033
                         'International Tables Vol C Tables 4.2.6.8 and 6.1.1.4'
    'O' 'O' 0.0106 0.0060
                         'International Tables Vol C Tables 4.2.6.8 and 6.1.1.4'
    'Cl' 'Cl' 0.1484 0.1585
                         'International Tables Vol C Tables 4.2.6.8 and 6.1.1.4'
    'Cr' 'Cr' 0.3209 0.6236
                         'International Tables Vol C Tables 4.2.6.8 and 6.1.1.4'
_computing_data_collection     'SMART (Bruker, 1998)'
_computing_cell_refinement     'SAINT-NT (Bruker, 2003)'
_computing_data_reduction     'SAINT-NT (Bruker, 2003)'
_computing_structure_solution     'SHELXS97 (Sheldrick, 2008)'
_computing_structure_refinement     'SHELXL97 (Sheldrick, 2008)'
_computing_molecular_graphics     'SHELXTL (Sheldrick, 2008)'
_computing_publication_material     'SHELXTL (Sheldrick, 2008)'
loop_
    _atom_site_type_symbol
    _atom_site_label
    _atom_site_fract_x
    _atom_site_fract_y
    _atom_site_fract_z
    _atom_site_U_iso_or_equiv
    _atom_site_adp_type
    _atom_site_calc_flag
    _atom_site_refinement_flags
    _atom_site_occupancy
    _atom_site_disorder_assembly
    _atom_site_disorder_group
    Cr Cr1 0.21300(3) 0.47166(4) 0.408402(18) 0.03352(14) Uani d . 1 . .
    Cr Cr2 0.27644(3) 0.57522(4) 0.506694(18) 0.03328(14) Uani d . 1 . .
    Cl Cl1 0.21103(4) 0.65638(6) 0.43236(3) 0.04033(19) Uani d . 1 . .
    Cl Cl2 0.34183(4) 0.47921(6) 0.43935(3) 0.04182(19) Uani d . 1 . .
    Cl Cl3 0.08908(4) 0.46873(7) 0.38655(3) 0.0484(2) Uani d . 1 . .
    C C1 0.23621(17) 0.7543(3) 0.57680(12) 0.0412(7) Uani d . 1 . .
    C C2 0.2849(2) 0.7659(3) 0.61958(16) 0.0660(11) Uani d . 1 . .
    H H2A 0.3020 0.7067 0.6381 0.079 Uiso calc R 1 . .
    C C3 0.3084(3) 0.8663(4) 0.63509(18) 0.0749(12) Uani d . 1 . .
    H H3A 0.3405 0.8736 0.6645 0.090 Uiso calc R 1 . .
    C C4 0.2857(2) 0.9530(3) 0.60827(17) 0.0663(11) Uani d . 1 . .
    H H4A 0.3016 1.0198 0.6192 0.080 Uiso calc R 1 . .
    C C5 0.2388(3) 0.9422(3) 0.56473(17) 0.0680(11) Uani d . 1 . .
    H H5A 0.2233 1.0019 0.5458 0.082 Uiso calc R 1 . .
    C C6 0.2142(2) 0.8428(3) 0.54864(15) 0.0582(9) Uani d . 1 . .
    H H6A 0.1829 0.8360 0.5188 0.070 Uiso calc R 1 . .
    C C7 0.14930(17) 0.6124(2) 0.57870(12) 0.0397(7) Uani d . 1 . .
    C C8 0.11773(17) 0.5134(2) 0.56223(12) 0.0401(7) Uani d . 1 . .
    H H8A 0.0768 0.4908 0.5818 0.048 Uiso calc R 1 . .
    C C9 0.13845(16) 0.4473(2) 0.52229(11) 0.0345(6) Uani d . 1 . .
    C C10 0.09372(16) 0.3508(2) 0.51082(11) 0.0362(6) Uani d . 1 . .
    C C11 0.01696(17) 0.3492(3) 0.52023(13) 0.0436(7) Uani d . 1 . .
    H H11A -0.0066 0.4097 0.5329 0.052 Uiso calc R 1 . .
    C C12 -0.02463(19) 0.2581(3) 0.51088(15) 0.0533(9) Uani d . 1 . .
    H H12A -0.0758 0.2578 0.5174 0.064 Uiso calc R 1 . .
    C C13 0.0094(2) 0.1683(3) 0.49198(15) 0.0581(9) Uani d . 1 . .
    H H13A -0.0186 0.1073 0.4859 0.070 Uiso calc R 1 . .
    C C14 0.0855(2) 0.1689(3) 0.48209(15) 0.0545(9) Uani d . 1 . .
    H H14A 0.1086 0.1085 0.4690 0.065 Uiso calc R 1 . .
    C C15 0.12709(19) 0.2591(2) 0.49162(13) 0.0447(7) Uani d . 1 . .
    H H15A 0.1783 0.2587 0.4851 0.054 Uiso calc R 1 . .
    C C16 0.1053(2) 0.6699(3) 0.62084(15) 0.0586(10) Uani d . 1 . .
    H H16A 0.1301 0.7352 0.6297 0.088 Uiso calc R 1 . .
    H H16B 0.1024 0.6266 0.6522 0.088 Uiso calc R 1 . .
    H H16C 0.0557 0.6844 0.6074 0.088 Uiso calc R 1 . .
    C C17 0.2615(2) 0.5963(3) 0.31358(12) 0.0480(8) Uani d . 1 . .
    C C18 0.3346(3) 0.6290(4) 0.31626(18) 0.0795(13) Uani d . 1 . .
    H H18A 0.3718 0.5847 0.3300 0.095 Uiso calc R 1 . .
    C C19 0.3523(4) 0.7303(4) 0.2979(2) 0.1081(13) Uani d . 1 . .
    H H19A 0.4016 0.7542 0.2990 0.130 Uiso calc R 1 . .
    C C20 0.2965(4) 0.7934(4) 0.2784(2) 0.1081(13) Uani d . 1 . .
    H H20A 0.3085 0.8611 0.2667 0.130 Uiso calc R 1 . .
    C C21 0.2244(4) 0.7616(4) 0.2753(2) 0.1081(13) Uani d . 1 . .
    H H21A 0.1876 0.8057 0.2609 0.130 Uiso calc R 1 . .
    C C22 0.2064(3) 0.6625(3) 0.29382(16) 0.0691(11) Uani d . 1 . .
    H H22A 0.1567 0.6401 0.2930 0.083 Uiso calc R 1 . .
    C C23 0.2389(2) 0.4162(3) 0.29538(12) 0.0454(8) Uani d . 1 . .
    C C24 0.2233(2) 0.3093(3) 0.30801(13) 0.0531(9) Uani d . 1 . .
    H H24A 0.2149 0.2632 0.2796 0.064 Uiso calc R 1 . .
    C C25 0.21957(18) 0.2683(3) 0.35811(13) 0.0434(7) Uani d . 1 . .
    C C26 0.2115(2) 0.1529(3) 0.36700(14) 0.0489(8) Uani d . 1 . .
    C C27 0.1626(3) 0.0931(3) 0.33530(18) 0.0660(11) Uani d . 1 . .
    H H27A 0.1351 0.1256 0.3080 0.079 Uiso calc R 1 . .
    C C28 0.1548(3) -0.0142(4) 0.3441(2) 0.0922(16) Uani d . 1 . .
    H H28A 0.1216 -0.0537 0.3232 0.111 Uiso calc R 1 . .
    C C29 0.1962(4) -0.0620(4) 0.3841(3) 0.0997(19) Uani d . 1 . .
    H H29A 0.1911 -0.1342 0.3901 0.120 Uiso calc R 1 . .
    C C30 0.2453(4) -0.0041(4) 0.4152(2) 0.0882(16) Uani d . 1 . .
    H H30A 0.2737 -0.0373 0.4418 0.106 Uiso calc R 1 . .
    C C31 0.2525(3) 0.1036(3) 0.40705(16) 0.0644(10) Uani d . 1 . .
    H H31A 0.2851 0.1429 0.4286 0.077 Uiso calc R 1 . .
    C C32 0.2546(3) 0.4401(3) 0.23774(14) 0.0646(11) Uani d . 1 . .
    H H32A 0.2648 0.5143 0.2338 0.097 Uiso calc R 1 . .
    H H32B 0.2117 0.4214 0.2161 0.097 Uiso calc R 1 . .
    H H32C 0.2973 0.4001 0.2266 0.097 Uiso calc R 1 . .
    C C33 0.29759(18) 0.4312(3) 0.59879(13) 0.0461(8) Uani d . 1 . .
    C C34 0.2772(2) 0.3323(3) 0.58094(16) 0.0595(10) Uani d . 1 . .
    H H34A 0.2939 0.3076 0.5482 0.071 Uiso calc R 1 . .
    C C35 0.2313(3) 0.2693(4) 0.6126(2) 0.0780(13) Uani d . 1 . .
    H H35A 0.2168 0.2025 0.6007 0.094 Uiso calc R 1 . .
    C C36 0.2076(3) 0.3055(4) 0.6607(2) 0.0845(15) Uani d . 1 . .
    H H36A 0.1763 0.2635 0.6811 0.101 Uiso calc R 1 . .
    C C37 0.2289(3) 0.4015(4) 0.67933(19) 0.0834(14) Uani d . 1 . .
    H H37A 0.2131 0.4249 0.7125 0.100 Uiso calc R 1 . .
    C C38 0.2750(2) 0.4654(3) 0.64824(15) 0.0637(10) Uani d . 1 . .
    H H38A 0.2904 0.5311 0.6610 0.076 Uiso calc R 1 . .
    C C39 0.41098(18) 0.5142(3) 0.56965(13) 0.0449(7) Uani d . 1 . .
    C C40 0.45142(18) 0.5924(3) 0.54261(14) 0.0484(8) Uani d . 1 . .
    H H40A 0.5035 0.5876 0.5438 0.058 Uiso calc R 1 . .
    C C41 0.42037(17) 0.6754(3) 0.51448(12) 0.0419(7) Uani d . 1 . .
    C C42 0.46498(18) 0.7627(3) 0.49090(14) 0.0482(8) Uani d . 1 . .
    C C43 0.4312(2) 0.8270(4) 0.45372(19) 0.0743(12) Uani d . 1 . .
    H H43A 0.3815 0.8147 0.4438 0.089 Uiso calc R 1 . .
    C C44 0.4693(3) 0.9097(4) 0.4307(2) 0.0987(18) Uani d . 1 . .
    H H44A 0.4454 0.9525 0.4055 0.118 Uiso calc R 1 . .
    C C45 0.5421(3) 0.9286(4) 0.4450(2) 0.0965(17) Uani d . 1 . .
    H H45A 0.5672 0.9863 0.4308 0.116 Uiso calc R 1 . .
    C C46 0.5781(3) 0.8632(4) 0.4801(2) 0.0844(14) Uani d . 1 . .
    H H46A 0.6286 0.8744 0.4883 0.101 Uiso calc R 1 . .
    C C47 0.5405(2) 0.7801(4) 0.50358(17) 0.0681(11) Uani d . 1 . .
    H H47A 0.5654 0.7360 0.5277 0.082 Uiso calc R 1 . .
    C C48 0.4557(2) 0.4393(3) 0.60547(16) 0.0628(10) Uani d . 1 . .
    H H48A 0.4222 0.3898 0.6217 0.094 Uiso calc R 1 . .
    H H48B 0.4814 0.4792 0.6328 0.094 Uiso calc R 1 . .
    H H48C 0.4916 0.4018 0.5845 0.094 Uiso calc R 1 . .
    C C49 0.0647(5) 0.5239(7) 0.1550(4) 0.164(3) Uani d . 1 . .
    H H49A 0.0597 0.5198 0.1168 0.246 Uiso calc R 1 . .
    H H49B 0.1157 0.5408 0.1645 0.246 Uiso calc R 1 . .
    H H49C 0.0321 0.5780 0.1682 0.246 Uiso calc R 1 . .
    C C50 0.0444(3) 0.4211(5) 0.1787(3) 0.0977(17) Uani d . 1 . .
    C C51 0.0247(4) 0.3390(7) 0.1478(2) 0.112(2) Uani d . 1 . .
    H H51A 0.0247 0.3467 0.1108 0.135 Uiso calc R 1 . .
    C C52 0.0043(4) 0.2433(7) 0.1698(4) 0.129(3) Uani d . 1 . .
    H H52A -0.0111 0.1880 0.1477 0.154 Uiso calc R 1 . .
    C C53 0.0067(4) 0.2295(6) 0.2237(4) 0.125(2) Uani d . 1 . .
    H H53A -0.0065 0.1651 0.2388 0.150 Uiso calc R 1 . .
    C C54 0.0288(3) 0.3123(6) 0.2550(2) 0.1031(18) Uani d . 1 . .
    H H54A 0.0313 0.3040 0.2919 0.124 Uiso calc R 1 . .
    C C55 0.0473(3) 0.4063(5) 0.2333(2) 0.0929(16) Uani d . 1 . .
    H H55A 0.0623 0.4618 0.2554 0.111 Uiso calc R 1 . .
    C C56 0.4330(7) 0.1718(10) 0.3302(5) 0.223(5) Uiso d . 1 . .
    H H56A 0.4570 0.1989 0.3619 0.335 Uiso calc R 1 . .
    H H56B 0.4570 0.1072 0.3198 0.335 Uiso calc R 1 . .
    H H56C 0.3811 0.1585 0.3370 0.335 Uiso calc R 1 . .
    C C57 0.4390(10) 0.2464(16) 0.2888(8) 0.270(7) Uiso d . 1 . .
    C C58 0.4135(5) 0.2281(7) 0.2416(4) 0.146(3) Uiso d . 1 . .
    H H58A 0.3866 0.1667 0.2340 0.175 Uiso calc R 1 . .
    C C59 0.4269(7) 0.3020(10) 0.2023(5) 0.204(4) Uiso d . 1 . .
    H H59A 0.4122 0.2838 0.1677 0.245 Uiso calc R 1 . .
    C C60 0.4589(7) 0.3970(10) 0.2085(5) 0.202(4) Uiso d . 1 . .
    H H60A 0.4621 0.4503 0.1831 0.242 Uiso calc R 1 . .
    C C61 0.4871(8) 0.3998(12) 0.2620(6) 0.238(6) Uiso d . 1 . .
    H H61A 0.5141 0.4601 0.2714 0.286 Uiso calc R 1 . .
    C C62 0.4798(7) 0.3256(11) 0.3018(5) 0.204(5) Uiso d . 1 . .
    H H62A 0.5027 0.3325 0.3353 0.245 Uiso calc R 1 . .
    N N1 0.21138(13) 0.6510(2) 0.55977(10) 0.0375(6) Uani d . 1 . .
    N N2 0.24170(14) 0.4922(2) 0.33154(10) 0.0388(6) Uani d . 1 . .
    N N3 0.33750(14) 0.5026(2) 0.56454(10) 0.0404(6) Uani d . 1 . .
    O O1 0.19941(11) 0.46256(15) 0.49295(8) 0.0342(4) Uani d . 1 . .
    O O2 0.22622(12) 0.32403(17) 0.40153(8) 0.0431(5) Uani d . 1 . .
    O O3 0.34883(11) 0.68544(17) 0.50624(8) 0.0418(5) Uani d . 1 . .
loop_
    _atom_site_aniso_label
    _atom_site_aniso_U_11
    _atom_site_aniso_U_22
    _atom_site_aniso_U_33
    _atom_site_aniso_U_12
    _atom_site_aniso_U_13
    _atom_site_aniso_U_23
    Cr1 0.0333(3) 0.0352(3) 0.0322(3) 0.00034(19) 0.00170(19) -0.00150(19)
    Cr2 0.0289(2) 0.0363(3) 0.0347(3) -0.00178(19) 0.00146(18) -0.00088(19)
    Cl1 0.0445(4) 0.0358(4) 0.0407(4) 0.0034(3) -0.0004(3) 0.0010(3)
    Cl2 0.0317(4) 0.0513(5) 0.0426(4) 0.0041(3) 0.0033(3) -0.0048(3)
    Cl3 0.0361(4) 0.0611(5) 0.0481(5) -0.0016(3) -0.0026(3) -0.0037(4)
    C1 0.0397(17) 0.0437(18) 0.0404(17) -0.0063(14) 0.0076(13) -0.0102(14)
    C2 0.081(3) 0.058(2) 0.059(2) -0.003(2) -0.017(2) -0.0103(19)
    C3 0.082(3) 0.073(3) 0.069(3) -0.013(2) -0.018(2) -0.026(2)
    C4 0.076(3) 0.055(2) 0.068(3) -0.023(2) 0.017(2) -0.023(2)
    C5 0.087(3) 0.047(2) 0.070(3) -0.011(2) 0.005(2) -0.0064(19)
    C6 0.068(2) 0.049(2) 0.058(2) -0.0079(18) -0.0078(18) -0.0062(17)
    C7 0.0355(16) 0.0445(17) 0.0392(16) -0.0005(13) 0.0038(13) -0.0034(13)
    C8 0.0351(16) 0.0433(17) 0.0421(17) -0.0044(13) 0.0079(13) -0.0024(13)
    C9 0.0310(15) 0.0357(15) 0.0367(15) -0.0001(12) 0.0008(12) 0.0059(12)
    C10 0.0375(16) 0.0369(16) 0.0344(15) -0.0038(12) 0.0010(12) 0.0027(12)
    C11 0.0376(16) 0.0443(18) 0.0490(18) 0.0005(14) 0.0014(14) -0.0017(14)
    C12 0.0365(17) 0.059(2) 0.064(2) -0.0107(16) 0.0010(15) -0.0046(18)
    C13 0.060(2) 0.049(2) 0.065(2) -0.0183(18) 0.0014(18) -0.0055(18)
    C14 0.063(2) 0.0377(18) 0.063(2) -0.0036(16) 0.0074(18) -0.0066(16)
    C15 0.0446(18) 0.0408(17) 0.0491(18) -0.0009(14) 0.0087(14) 0.0005(14)
    C16 0.055(2) 0.061(2) 0.061(2) -0.0106(18) 0.0220(18) -0.0201(18)
    C17 0.064(2) 0.0453(19) 0.0346(16) -0.0054(16) 0.0088(15) -0.0008(14)
    C18 0.080(3) 0.087(3) 0.072(3) -0.031(3) 0.002(2) 0.015(2)
    C19 0.170(4) 0.068(2) 0.086(2) -0.028(2) 0.015(2) 0.0124(16)
    C20 0.170(4) 0.068(2) 0.086(2) -0.028(2) 0.015(2) 0.0124(16)
    C21 0.170(4) 0.068(2) 0.086(2) -0.028(2) 0.015(2) 0.0124(16)
    C22 0.096(3) 0.058(2) 0.054(2) 0.014(2) 0.013(2) 0.0062(19)
    C23 0.055(2) 0.0488(19) 0.0330(16) 0.0010(15) 0.0031(14) -0.0039(14)
    C24 0.077(2) 0.0429(19) 0.0395(18) -0.0013(17) 0.0032(17) -0.0075(15)
    C25 0.0463(18) 0.0396(17) 0.0445(18) 0.0027(14) 0.0041(14) -0.0038(14)
    C26 0.060(2) 0.0368(17) 0.0500(19) 0.0048(15) 0.0112(16) -0.0040(14)
    C27 0.080(3) 0.044(2) 0.075(3) -0.0032(19) 0.003(2) -0.0066(19)
    C28 0.115(4) 0.050(3) 0.112(4) -0.017(3) 0.012(3) -0.013(3)
    C29 0.152(6) 0.040(2) 0.108(4) 0.002(3) 0.036(4) 0.005(3)
    C30 0.127(4) 0.063(3) 0.075(3) 0.038(3) 0.021(3) 0.020(2)
    C31 0.083(3) 0.052(2) 0.058(2) 0.017(2) 0.006(2) 0.0038(18)
    C32 0.096(3) 0.059(2) 0.0390(19) -0.001(2) 0.0133(19) -0.0038(17)
    C33 0.0395(18) 0.051(2) 0.0470(18) 0.0001(14) -0.0058(14) 0.0124(15)
    C34 0.063(2) 0.049(2) 0.066(2) -0.0008(18) -0.0135(19) 0.0114(18)
    C35 0.080(3) 0.059(3) 0.094(4) -0.018(2) -0.025(3) 0.030(2)
    C36 0.070(3) 0.095(4) 0.088(4) -0.014(3) -0.002(3) 0.047(3)
    C37 0.091(3) 0.095(4) 0.065(3) 0.002(3) 0.018(2) 0.031(3)
    C38 0.073(3) 0.068(3) 0.050(2) 0.001(2) 0.0061(19) 0.0129(18)
    C39 0.0404(18) 0.0509(19) 0.0432(17) 0.0038(15) -0.0040(14) -0.0023(15)
    C40 0.0321(17) 0.058(2) 0.055(2) -0.0017(15) 0.0003(14) 0.0015(16)
    C41 0.0354(17) 0.0493(18) 0.0411(17) -0.0060(14) 0.0038(13) -0.0084(14)
    C42 0.0377(17) 0.052(2) 0.055(2) -0.0071(15) 0.0067(15) -0.0041(16)
    C43 0.054(2) 0.079(3) 0.090(3) -0.011(2) 0.004(2) 0.029(2)
    C44 0.070(3) 0.101(4) 0.126(4) -0.015(3) 0.007(3) 0.057(3)
    C45 0.070(3) 0.092(4) 0.128(5) -0.030(3) 0.021(3) 0.034(3)
    C46 0.054(2) 0.096(4) 0.104(4) -0.032(2) 0.006(2) 0.010(3)
    C47 0.050(2) 0.075(3) 0.079(3) -0.020(2) -0.0023(19) 0.004(2)
    C48 0.047(2) 0.075(3) 0.066(2) 0.0061(18) -0.0123(18) 0.017(2)
    C49 0.140(7) 0.155(7) 0.199(9) 0.009(6) 0.009(6) 0.068(7)
    C50 0.074(3) 0.116(5) 0.103(4) 0.008(3) 0.006(3) 0.010(4)
    C51 0.096(4) 0.161(7) 0.079(4) 0.017(4) -0.008(3) -0.030(4)
    C52 0.097(5) 0.143(7) 0.146(7) -0.007(5) -0.007(5) -0.054(6)
    C53 0.100(5) 0.121(6) 0.154(7) -0.011(4) 0.011(5) 0.021(5)
    C54 0.088(4) 0.139(6) 0.082(4) -0.007(4) -0.001(3) -0.004(4)
    C55 0.080(3) 0.117(5) 0.081(4) -0.001(3) -0.001(3) -0.013(3)
    N1 0.0358(13) 0.0391(14) 0.0375(13) -0.0026(11) 0.0019(10) -0.0053(11)
    N2 0.0412(14) 0.0399(14) 0.0354(13) 0.0011(11) 0.0043(11) 0.0020(11)
    N3 0.0364(14) 0.0446(15) 0.0401(14) -0.0021(11) -0.0006(11) 0.0026(11)
    O1 0.0310(10) 0.0366(11) 0.0349(10) -0.0027(8) 0.0024(8) -0.0012(8)
    O2 0.0527(13) 0.0382(12) 0.0383(11) 0.0014(10) 0.0014(10) -0.0013(9)
    O3 0.0320(11) 0.0425(12) 0.0510(12) -0.0053(9) 0.0011(9) -0.0003(10)
_geom_special_details
;
All e.s.d.'s (except the e.s.d. in the dihedral angle between two l.s. planes)
are estimated using the full covariance matrix. The cell e.s.d.'s are taken
into account individually in the estimation of e.s.d.'s in distances, angles
and torsion angles; correlations between e.s.d.'s in cell parameters are only
used when they are defined by crystal symmetry. An approximate (isotropic)
treatment of cell e.s.d.'s is used for estimating e.s.d.'s involving l.s.
planes.
;
loop_
    _geom_bond_atom_site_label_1
    _geom_bond_atom_site_label_2
    _geom_bond_site_symmetry_2
    _geom_bond_distance
    _geom_bond_publ_flag
    Cr1 O2 . 1.890(2) n
    Cr1 N2 . 2.016(2) n
    Cr1 O1 . 2.138(2) n
    Cr1 Cl3 . 2.2680(10) n
    Cr1 Cl1 . 2.4116(10) n
    Cr1 Cl2 . 2.4145(10) n
    Cr2 O3 . 1.900(2) n
    Cr2 O1 . 2.005(2) n
    Cr2 N3 . 2.019(3) n
    Cr2 N1 . 2.019(2) n
    Cr2 Cl2 . 2.3954(10) n
    Cr2 Cl1 . 2.4101(10) n
    C1 C2 . 1.376(5) ?
    C1 C6 . 1.376(5) ?
    C1 N1 . 1.441(4) ?
    C2 C3 . 1.390(6) ?
    C2 H2A . 0.9300 ?
    C3 C4 . 1.345(6) ?
    C3 H3A . 0.9300 ?
    C4 C5 . 1.370(6) ?
    C4 H4A . 0.9300 ?
    C5 C6 . 1.389(5) ?
    C5 H5A . 0.9300 ?
    C6 H6A . 0.9300 ?
    C7 N1 . 1.306(4) ?
    C7 C8 . 1.431(4) ?
    C7 C16 . 1.511(4) ?
    C8 C9 . 1.359(4) ?
    C8 H8A . 0.9300 ?
    C9 O1 . 1.335(3) ?
    C9 C10 . 1.484(4) ?
    C10 C15 . 1.391(4) ?
    C10 C11 . 1.392(4) ?
    C11 C12 . 1.388(5) ?
    C11 H11A . 0.9300 ?
    C12 C13 . 1.376(5) ?
    C12 H12A . 0.9300 ?
    C13 C14 . 1.382(5) ?
    C13 H13A . 0.9300 ?
    C14 C15 . 1.380(5) ?
    C14 H14A . 0.9300 ?
    C15 H15A . 0.9300 ?
    C16 H16A . 0.9600 ?
    C16 H16B . 0.9600 ?
    C16 H16C . 0.9600 ?
    C17 C18 . 1.367(6) ?
    C17 C22 . 1.376(6) ?
    C17 N2 . 1.437(4) ?
    C18 C19 . 1.399(7) ?
    C18 H18A . 0.9300 ?
    C19 C20 . 1.360(9) ?
    C19 H19A . 0.9300 ?
    C20 C21 . 1.347(9) ?
    C20 H20A . 0.9300 ?
    C21 C22 . 1.376(6) ?
    C21 H21A . 0.9300 ?
    C22 H22A . 0.9300 ?
    C23 N2 . 1.321(4) ?
    C23 C24 . 1.416(5) ?
    C23 C32 . 1.505(5) ?
    C24 C25 . 1.360(5) ?
    C24 H24A . 0.9300 ?
    C25 O2 . 1.299(4) ?
    C25 C26 . 1.484(5) ?
    C26 C31 . 1.381(5) ?
    C26 C27 . 1.392(5) ?
    C27 C28 . 1.382(6) ?
    C27 H27A . 0.9300 ?
    C28 C29 . 1.375(8) ?
    C28 H28A . 0.9300 ?
    C29 C30 . 1.373(8) ?
    C29 H29A . 0.9300 ?
    C30 C31 . 1.383(6) ?
    C30 H30A . 0.9300 ?
    C31 H31A . 0.9300 ?
    C32 H32A . 0.9600 ?
    C32 H32B . 0.9600 ?
    C32 H32C . 0.9600 ?
    C33 C34 . 1.374(5) ?
    C33 C38 . 1.378(5) ?
    C33 N3 . 1.441(4) ?
    C34 C35 . 1.398(6) ?
    C34 H34A . 0.9300 ?
    C35 C36 . 1.363(7) ?
    C35 H35A . 0.9300 ?
    C36 C37 . 1.353(7) ?
    C36 H36A . 0.9300 ?
    C37 C38 . 1.397(6) ?
    C37 H37A . 0.9300 ?
    C38 H38A . 0.9300 ?
    C39 N3 . 1.322(4) ?
    C39 C40 . 1.404(5) ?
    C39 C48 . 1.520(5) ?
    C40 C41 . 1.375(5) ?
    C40 H40A . 0.9300 ?
    C41 O3 . 1.295(4) ?
    C41 C42 . 1.489(5) ?
    C42 C43 . 1.369(5) ?
    C42 C47 . 1.396(5) ?
    C43 C44 . 1.378(6) ?
    C43 H43A . 0.9300 ?
    C44 C45 . 1.362(7) ?
    C44 H44A . 0.9300 ?
    C45 C46 . 1.360(7) ?
    C45 H45A . 0.9300 ?
    C46 C47 . 1.383(6) ?
    C46 H46A . 0.9300 ?
    C47 H47A . 0.9300 ?
    C48 H48A . 0.9600 ?
    C48 H48B . 0.9600 ?
    C48 H48C . 0.9600 ?
    C49 C50 . 1.478(9) ?
    C49 H49A . 0.9600 ?
    C49 H49B . 0.9600 ?
    C49 H49C . 0.9600 ?
    C50 C51 . 1.339(9) ?
    C50 C55 . 1.378(8) ?
    C51 C52 . 1.381(10) ?
    C51 H51A . 0.9300 ?
    C52 C53 . 1.361(10) ?
    C52 H52A . 0.9300 ?
    C53 C54 . 1.363(9) ?
    C53 H53A . 0.9300 ?
    C54 C55 . 1.350(8) ?
    C54 H54A . 0.9300 ?
    C55 H55A . 0.9300 ?
    C56 C57 . 1.406(18) ?
    C56 H56A . 0.9600 ?
    C56 H56B . 0.9600 ?
    C56 H56C . 0.9600 ?
    C57 C62 . 1.277(18) ?
    C57 C58 . 1.280(18) ?
    C58 C59 . 1.381(13) ?
    C58 H58A . 0.9300 ?
    C59 C60 . 1.337(14) ?
    C59 H59A . 0.9300 ?
    C60 C61 . 1.423(15) ?
    C60 H60A . 0.9300 ?
    C61 C62 . 1.375(15) ?
    C61 H61A . 0.9300 ?
    C62 H62A . 0.9300 ?
loop_
    _geom_angle_atom_site_label_1
    _geom_angle_atom_site_label_2
    _geom_angle_atom_site_label_3
    _geom_angle_site_symmetry_1
    _geom_angle_site_symmetry_3
    _geom_angle
    _geom_angle_publ_flag
    O2 Cr1 N2 . . 90.36(10) n
    O2 Cr1 O1 . . 93.05(8) n
    N2 Cr1 O1 . . 170.66(9) n
    O2 Cr1 Cl3 . . 94.83(7) n
    N2 Cr1 Cl3 . . 91.88(8) n
    O1 Cr1 Cl3 . . 96.49(7) n
    O2 Cr1 Cl1 . . 168.99(7) n
    N2 Cr1 Cl1 . . 96.76(8) n
    O1 Cr1 Cl1 . . 78.67(6) n
    Cl3 Cr1 Cl1 . . 93.32(3) n
    O2 Cr1 Cl2 . . 87.07(7) n
    N2 Cr1 Cl2 . . 92.68(8) n
    O1 Cr1 Cl2 . . 78.83(6) n
    Cl3 Cr1 Cl2 . . 175.05(3) n
    Cl1 Cr1 Cl2 . . 84.22(3) n
    O3 Cr2 O1 . . 169.72(9) n
    O3 Cr2 N3 . . 88.80(10) ?
    O1 Cr2 N3 . . 99.22(10) ?
    O3 Cr2 N1 . . 93.04(10) ?
    O1 Cr2 N1 . . 92.94(9) ?
    N3 Cr2 N1 . . 93.02(11) ?
    O3 Cr2 Cl2 . . 91.68(7) ?
    O1 Cr2 Cl2 . . 81.88(6) ?
    N3 Cr2 Cl2 . . 90.66(8) ?
    N1 Cr2 Cl2 . . 174.07(7) n
    O3 Cr2 Cl1 . . 90.21(7) ?
    O1 Cr2 Cl1 . . 81.26(6) ?
    N3 Cr2 Cl1 . . 175.20(8) ?
    N1 Cr2 Cl1 . . 91.73(8) ?
    Cl2 Cr2 Cl1 . . 84.67(3) n
    Cr2 Cl1 Cr1 . . 76.77(3) n
    Cr2 Cl2 Cr1 . . 76.99(3) n
    C2 C1 C6 . . 118.9(3) ?
    C2 C1 N1 . . 120.9(3) ?
    C6 C1 N1 . . 120.1(3) ?
    C1 C2 C3 . . 119.9(4) ?
    C1 C2 H2A . . 120.0 ?
    C3 C2 H2A . . 120.0 ?
    C4 C3 C2 . . 121.2(4) ?
    C4 C3 H3A . . 119.4 ?
    C2 C3 H3A . . 119.4 ?
    C3 C4 C5 . . 119.4(4) ?
    C3 C4 H4A . . 120.3 ?
    C5 C4 H4A . . 120.3 ?
    C4 C5 C6 . . 120.4(4) ?
    C4 C5 H5A . . 119.8 ?
    C6 C5 H5A . . 119.8 ?
    C1 C6 C5 . . 120.1(4) ?
    C1 C6 H6A . . 120.0 ?
    C5 C6 H6A . . 120.0 ?
    N1 C7 C8 . . 123.7(3) ?
    N1 C7 C16 . . 121.7(3) ?
    C8 C7 C16 . . 114.6(3) ?
    C9 C8 C7 . . 129.8(3) ?
    C9 C8 H8A . . 115.1 ?
    C7 C8 H8A . . 115.1 ?
    O1 C9 C8 . . 123.3(3) ?
    O1 C9 C10 . . 116.9(2) ?
    C8 C9 C10 . . 119.8(3) ?
    C15 C10 C11 . . 118.3(3) ?
    C15 C10 C9 . . 121.4(3) ?
    C11 C10 C9 . . 120.4(3) ?
    C12 C11 C10 . . 120.5(3) ?
    C12 C11 H11A . . 119.8 ?
    C10 C11 H11A . . 119.8 ?
    C13 C12 C11 . . 120.4(3) ?
    C13 C12 H12A . . 119.8 ?
    C11 C12 H12A . . 119.8 ?
    C12 C13 C14 . . 119.8(3) ?
    C12 C13 H13A . . 120.1 ?
    C14 C13 H13A . . 120.1 ?
    C15 C14 C13 . . 120.0(3) ?
    C15 C14 H14A . . 120.0 ?
    C13 C14 H14A . . 120.0 ?
    C14 C15 C10 . . 121.1(3) ?
    C14 C15 H15A . . 119.4 ?
    C10 C15 H15A . . 119.4 ?
    C7 C16 H16A . . 109.5 ?
    C7 C16 H16B . . 109.5 ?
    H16A C16 H16B . . 109.5 ?
    C7 C16 H16C . . 109.5 ?
    H16A C16 H16C . . 109.5 ?
    H16B C16 H16C . . 109.5 ?
    C18 C17 C22 . . 120.5(4) ?
    C18 C17 N2 . . 120.0(4) ?
    C22 C17 N2 . . 119.5(3) ?
    C17 C18 C19 . . 118.7(5) ?
    C17 C18 H18A . . 120.6 ?
    C19 C18 H18A . . 120.6 ?
    C20 C19 C18 . . 119.2(6) ?
    C20 C19 H19A . . 120.4 ?
    C18 C19 H19A . . 120.4 ?
    C21 C20 C19 . . 122.4(6) ?
    C21 C20 H20A . . 118.8 ?
    C19 C20 H20A . . 118.8 ?
    C20 C21 C22 . . 118.7(6) ?
    C20 C21 H21A . . 120.6 ?
    C22 C21 H21A . . 120.6 ?
    C21 C22 C17 . . 120.4(5) ?
    C21 C22 H22A . . 119.8 ?
    C17 C22 H22A . . 119.8 ?
    N2 C23 C24 . . 123.1(3) ?
    N2 C23 C32 . . 120.3(3) ?
    C24 C23 C32 . . 116.5(3) ?
    C25 C24 C23 . . 125.6(3) ?
    C25 C24 H24A . . 117.2 ?
    C23 C24 H24A . . 117.2 ?
    O2 C25 C24 . . 124.0(3) ?
    O2 C25 C26 . . 114.6(3) ?
    C24 C25 C26 . . 121.3(3) ?
    C31 C26 C27 . . 119.3(4) ?
    C31 C26 C25 . . 120.1(3) ?
    C27 C26 C25 . . 120.6(3) ?
    C28 C27 C26 . . 120.4(5) ?
    C28 C27 H27A . . 119.8 ?
    C26 C27 H27A . . 119.8 ?
    C29 C28 C27 . . 119.6(5) ?
    C29 C28 H28A . . 120.2 ?
    C27 C28 H28A . . 120.2 ?
    C30 C29 C28 . . 120.5(5) ?
    C30 C29 H29A . . 119.7 ?
    C28 C29 H29A . . 119.7 ?
    C29 C30 C31 . . 120.1(5) ?
    C29 C30 H30A . . 119.9 ?
    C31 C30 H30A . . 119.9 ?
    C26 C31 C30 . . 120.1(5) ?
    C26 C31 H31A . . 119.9 ?
    C30 C31 H31A . . 119.9 ?
    C23 C32 H32A . . 109.5 ?
    C23 C32 H32B . . 109.5 ?
    H32A C32 H32B . . 109.5 ?
    C23 C32 H32C . . 109.5 ?
    H32A C32 H32C . . 109.5 ?
    H32B C32 H32C . . 109.5 ?
    C34 C33 C38 . . 119.9(3) ?
    C34 C33 N3 . . 120.4(3) ?
    C38 C33 N3 . . 119.5(3) ?
    C33 C34 C35 . . 119.2(4) ?
    C33 C34 H34A . . 120.4 ?
    C35 C34 H34A . . 120.4 ?
    C36 C35 C34 . . 120.1(4) ?
    C36 C35 H35A . . 119.9 ?
    C34 C35 H35A . . 119.9 ?
    C37 C36 C35 . . 121.1(4) ?
    C37 C36 H36A . . 119.4 ?
    C35 C36 H36A . . 119.4 ?
    C36 C37 C38 . . 119.4(5) ?
    C36 C37 H37A . . 120.3 ?
    C38 C37 H37A . . 120.3 ?
    C33 C38 C37 . . 120.1(4) ?
    C33 C38 H38A . . 119.9 ?
    C37 C38 H38A . . 119.9 ?
    N3 C39 C40 . . 123.1(3) ?
    N3 C39 C48 . . 119.8(3) ?
    C40 C39 C48 . . 117.0(3) ?
    C41 C40 C39 . . 125.4(3) ?
    C41 C40 H40A . . 117.3 ?
    C39 C40 H40A . . 117.3 ?
    O3 C41 C40 . . 123.0(3) ?
    O3 C41 C42 . . 113.3(3) ?
    C40 C41 C42 . . 123.8(3) ?
    C43 C42 C47 . . 118.3(3) ?
    C43 C42 C41 . . 118.6(3) ?
    C47 C42 C41 . . 123.1(3) ?
    C42 C43 C44 . . 121.3(4) ?
    C42 C43 H43A . . 119.3 ?
    C44 C43 H43A . . 119.3 ?
    C45 C44 C43 . . 119.8(5) ?
    C45 C44 H44A . . 120.1 ?
    C43 C44 H44A . . 120.1 ?
    C46 C45 C44 . . 120.1(4) ?
    C46 C45 H45A . . 119.9 ?
    C44 C45 H45A . . 119.9 ?
    C45 C46 C47 . . 120.6(4) ?
    C45 C46 H46A . . 119.7 ?
    C47 C46 H46A . . 119.7 ?
    C46 C47 C42 . . 119.7(4) ?
    C46 C47 H47A . . 120.2 ?
    C42 C47 H47A . . 120.2 ?
    C39 C48 H48A . . 109.5 ?
    C39 C48 H48B . . 109.5 ?
    H48A C48 H48B . . 109.5 ?
    C39 C48 H48C . . 109.5 ?
    H48A C48 H48C . . 109.5 ?
    H48B C48 H48C . . 109.5 ?
    C50 C49 H49A . . 109.5 ?
    C50 C49 H49B . . 109.5 ?
    H49A C49 H49B . . 109.5 ?
    C50 C49 H49C . . 109.5 ?
    H49A C49 H49C . . 109.5 ?
    H49B C49 H49C . . 109.5 ?
    C51 C50 C55 . . 118.4(6) ?
    C51 C50 C49 . . 120.8(7) ?
    C55 C50 C49 . . 120.8(7) ?
    C50 C51 C52 . . 121.1(6) ?
    C50 C51 H51A . . 119.5 ?
    C52 C51 H51A . . 119.5 ?
    C53 C52 C51 . . 120.3(7) ?
    C53 C52 H52A . . 119.9 ?
    C51 C52 H52A . . 119.9 ?
    C52 C53 C54 . . 118.4(7) ?
    C52 C53 H53A . . 120.8 ?
    C54 C53 H53A . . 120.8 ?
    C55 C54 C53 . . 121.0(6) ?
    C55 C54 H54A . . 119.5 ?
    C53 C54 H54A . . 119.5 ?
    C54 C55 C50 . . 120.8(6) ?
    C54 C55 H55A . . 119.6 ?
    C50 C55 H55A . . 119.6 ?
    C57 C56 H56A . . 109.5 ?
    C57 C56 H56B . . 109.5 ?
    H56A C56 H56B . . 109.5 ?
    C57 C56 H56C . . 109.5 ?
    H56A C56 H56C . . 109.5 ?
    H56B C56 H56C . . 109.5 ?
    C62 C57 C58 . . 124.8(19) ?
    C62 C57 C56 . . 112.8(19) ?
    C58 C57 C56 . . 121.9(18) ?
    C57 C58 C59 . . 118.1(14) ?
    C57 C58 H58A . . 120.9 ?
    C59 C58 H58A . . 120.9 ?
    C60 C59 C58 . . 127.1(13) ?
    C60 C59 H59A . . 116.5 ?
    C58 C59 H59A . . 116.5 ?
    C59 C60 C61 . . 106.0(13) ?
    C59 C60 H60A . . 127.0 ?
    C61 C60 H60A . . 127.0 ?
    C62 C61 C60 . . 128.9(15) ?
    C62 C61 H61A . . 115.5 ?
    C60 C61 H61A . . 115.5 ?
    C57 C62 C61 . . 114.2(17) ?
    C57 C62 H62A . . 122.9 ?
    C61 C62 H62A . . 122.9 ?
    C7 N1 C1 . . 119.3(2) ?
    C7 N1 Cr2 . . 124.1(2) ?
    C1 N1 Cr2 . . 116.61(18) ?
    C23 N2 C17 . . 117.3(3) ?
    C23 N2 Cr1 . . 123.6(2) ?
    C17 N2 Cr1 . . 118.95(19) ?
    C39 N3 C33 . . 120.6(3) ?
    C39 N3 Cr2 . . 122.8(2) ?
    C33 N3 Cr2 . . 116.5(2) ?
    C9 O1 Cr2 . . 124.71(18) ?
    C9 O1 Cr1 . . 131.18(18) ?
    Cr2 O1 Cr1 . . 92.51(8) ?
    C25 O2 Cr1 . . 127.0(2) ?
    C41 O3 Cr2 . . 126.5(2) ?
loop_
    _geom_torsion_atom_site_label_1
    _geom_torsion_atom_site_label_2
    _geom_torsion_atom_site_label_3
    _geom_torsion_atom_site_label_4
    _geom_torsion_site_symmetry_1
    _geom_torsion_site_symmetry_2
    _geom_torsion_site_symmetry_3
    _geom_torsion_site_symmetry_4
    _geom_torsion
    _geom_torsion_publ_flag
    O3 Cr2 Cl1 Cr1 . . . . 135.75(7) ?
    O1 Cr2 Cl1 Cr1 . . . . -38.50(6) ?
    N3 Cr2 Cl1 Cr1 . . . . 57.7(9) ?
    N1 Cr2 Cl1 Cr1 . . . . -131.20(7) ?
    Cl2 Cr2 Cl1 Cr1 . . . . 44.08(3) ?
    O2 Cr1 Cl1 Cr2 . . . . -5.8(4) ?
    N2 Cr1 Cl1 Cr2 . . . . -135.71(8) ?
    O1 Cr1 Cl1 Cr2 . . . . 36.05(6) ?
    Cl3 Cr1 Cl1 Cr2 . . . . 132.00(4) ?
    Cl2 Cr1 Cl1 Cr2 . . . . -43.69(3) ?
    O3 Cr2 Cl2 Cr1 . . . . -134.02(7) ?
    O1 Cr2 Cl2 Cr1 . . . . 37.94(6) ?
    N3 Cr2 Cl2 Cr1 . . . . 137.16(8) ?
    N1 Cr2 Cl2 Cr1 . . . . 8.7(8) ?
    Cl1 Cr2 Cl2 Cr1 . . . . -43.97(3) ?
    O2 Cr1 Cl2 Cr2 . . . . -129.28(7) ?
    N2 Cr1 Cl2 Cr2 . . . . 140.50(8) ?
    O1 Cr1 Cl2 Cr2 . . . . -35.58(6) ?
    Cl3 Cr1 Cl2 Cr2 . . . . -16.5(4) ?
    Cl1 Cr1 Cl2 Cr2 . . . . 43.97(3) ?
    C6 C1 C2 C3 . . . . 2.8(6) ?
    N1 C1 C2 C3 . . . . 179.6(4) ?
    C1 C2 C3 C4 . . . . -1.4(7) ?
    C2 C3 C4 C5 . . . . -0.4(7) ?
    C3 C4 C5 C6 . . . . 0.7(7) ?
    C2 C1 C6 C5 . . . . -2.5(6) ?
    N1 C1 C6 C5 . . . . -179.3(3) ?
    C4 C5 C6 C1 . . . . 0.8(6) ?
    N1 C7 C8 C9 . . . . -7.6(6) ?
    C16 C7 C8 C9 . . . . 173.1(3) ?
    C7 C8 C9 O1 . . . . 5.6(5) ?
    C7 C8 C9 C10 . . . . -176.5(3) ?
    O1 C9 C10 C15 . . . . 29.8(4) ?
    C8 C9 C10 C15 . . . . -148.3(3) ?
    O1 C9 C10 C11 . . . . -151.6(3) ?
    C8 C9 C10 C11 . . . . 30.3(4) ?
    C15 C10 C11 C12 . . . . 0.4(5) ?
    C9 C10 C11 C12 . . . . -178.3(3) ?
    C10 C11 C12 C13 . . . . -0.3(5) ?
    C11 C12 C13 C14 . . . . -0.2(6) ?
    C12 C13 C14 C15 . . . . 0.5(6) ?
    C13 C14 C15 C10 . . . . -0.4(5) ?
    C11 C10 C15 C14 . . . . 0.0(5) ?
    C9 C10 C15 C14 . . . . 178.6(3) ?
    C22 C17 C18 C19 . . . . -0.8(6) ?
    N2 C17 C18 C19 . . . . 179.2(4) ?
    C17 C18 C19 C20 . . . . 0.5(8) ?
    C18 C19 C20 C21 . . . . -1.0(9) ?
    C19 C20 C21 C22 . . . . 1.7(9) ?
    C20 C21 C22 C17 . . . . -2.0(7) ?
    C18 C17 C22 C21 . . . . 1.6(6) ?
    N2 C17 C22 C21 . . . . -178.5(4) ?
    N2 C23 C24 C25 . . . . -9.6(6) ?
    C32 C23 C24 C25 . . . . 168.9(4) ?
    C23 C24 C25 O2 . . . . 3.7(6) ?
    C23 C24 C25 C26 . . . . -172.9(4) ?
    O2 C25 C26 C31 . . . . -39.0(5) ?
    C24 C25 C26 C31 . . . . 137.9(4) ?
    O2 C25 C26 C27 . . . . 140.9(3) ?
    C24 C25 C26 C27 . . . . -42.2(5) ?
    C31 C26 C27 C28 . . . . 0.6(6) ?
    C25 C26 C27 C28 . . . . -179.3(4) ?
    C26 C27 C28 C29 . . . . -0.8(7) ?
    C27 C28 C29 C30 . . . . 0.0(8) ?
    C28 C29 C30 C31 . . . . 1.0(8) ?
    C27 C26 C31 C30 . . . . 0.4(6) ?
    C25 C26 C31 C30 . . . . -179.7(4) ?
    C29 C30 C31 C26 . . . . -1.2(7) ?
    C38 C33 C34 C35 . . . . 2.5(5) ?
    N3 C33 C34 C35 . . . . -172.7(3) ?
    C33 C34 C35 C36 . . . . -0.6(6) ?
    C34 C35 C36 C37 . . . . -1.2(7) ?
    C35 C36 C37 C38 . . . . 1.1(8) ?
    C34 C33 C38 C37 . . . . -2.6(6) ?
    N3 C33 C38 C37 . . . . 172.6(4) ?
    C36 C37 C38 C33 . . . . 0.8(7) ?
    N3 C39 C40 C41 . . . . 10.4(6) ?
    C48 C39 C40 C41 . . . . -170.7(3) ?
    C39 C40 C41 O3 . . . . -5.9(5) ?
    C39 C40 C41 C42 . . . . 173.6(3) ?
    O3 C41 C42 C43 . . . . -15.5(5) ?
    C40 C41 C42 C43 . . . . 165.0(4) ?
    O3 C41 C42 C47 . . . . 166.7(3) ?
    C40 C41 C42 C47 . . . . -12.8(5) ?
    C47 C42 C43 C44 . . . . -2.6(7) ?
    C41 C42 C43 C44 . . . . 179.5(5) ?
    C42 C43 C44 C45 . . . . -0.1(9) ?
    C43 C44 C45 C46 . . . . 3.0(10) ?
    C44 C45 C46 C47 . . . . -3.2(9) ?
    C45 C46 C47 C42 . . . . 0.5(8) ?
    C43 C42 C47 C46 . . . . 2.3(6) ?
    C41 C42 C47 C46 . . . . -179.9(4) ?
    C55 C50 C51 C52 . . . . 3.0(9) ?
    C49 C50 C51 C52 . . . . -178.9(7) ?
    C50 C51 C52 C53 . . . . -2.5(11) ?
    C51 C52 C53 C54 . . . . 0.6(11) ?
    C52 C53 C54 C55 . . . . 0.6(10) ?
    C53 C54 C55 C50 . . . . -0.1(9) ?
    C51 C50 C55 C54 . . . . -1.8(9) ?
    C49 C50 C55 C54 . . . . -179.9(6) ?
    C62 C57 C58 C59 . . . . -4(2) ?
    C56 C57 C58 C59 . . . . -174.9(13) ?
    C57 C58 C59 C60 . . . . -6(2) ?
    C58 C59 C60 C61 . . . . 9.1(19) ?
    C59 C60 C61 C62 . . . . -4(2) ?
    C58 C57 C62 C61 . . . . 8(3) ?
    C56 C57 C62 C61 . . . . 179.7(12) ?
    C60 C61 C62 C57 . . . . -4(2) ?
    C8 C7 N1 C1 . . . . 176.5(3) ?
    C16 C7 N1 C1 . . . . -4.2(5) ?
    C8 C7 N1 Cr2 . . . . -3.1(4) ?
    C16 C7 N1 Cr2 . . . . 176.3(3) ?
    C2 C1 N1 C7 . . . . 92.6(4) ?
    C6 C1 N1 C7 . . . . -90.6(4) ?
    C2 C1 N1 Cr2 . . . . -87.8(3) ?
    C6 C1 N1 Cr2 . . . . 89.0(3) ?
    O3 Cr2 N1 C7 . . . . -178.3(3) ?
    O1 Cr2 N1 C7 . . . . 10.1(3) ?
    N3 Cr2 N1 C7 . . . . -89.4(3) ?
    Cl2 Cr2 N1 C7 . . . . 39.0(9) ?
    Cl1 Cr2 N1 C7 . . . . 91.4(2) ?
    O3 Cr2 N1 C1 . . . . 2.1(2) ?
    O1 Cr2 N1 C1 . . . . -169.5(2) ?
    N3 Cr2 N1 C1 . . . . 91.1(2) ?
    Cl2 Cr2 N1 C1 . . . . -140.6(7) ?
    Cl1 Cr2 N1 C1 . . . . -88.2(2) ?
    C24 C23 N2 C17 . . . . 177.2(3) ?
    C32 C23 N2 C17 . . . . -1.2(5) ?
    C24 C23 N2 Cr1 . . . . -7.1(5) ?
    C32 C23 N2 Cr1 . . . . 174.5(3) ?
    C18 C17 N2 C23 . . . . -93.7(4) ?
    C22 C17 N2 C23 . . . . 86.4(4) ?
    C18 C17 N2 Cr1 . . . . 90.5(4) ?
    C22 C17 N2 Cr1 . . . . -89.5(3) ?
    O2 Cr1 N2 C23 . . . . 20.3(3) ?
    O1 Cr1 N2 C23 . . . . 131.8(5) ?
    Cl3 Cr1 N2 C23 . . . . -74.6(3) ?
    Cl1 Cr1 N2 C23 . . . . -168.2(3) ?
    Cl2 Cr1 N2 C23 . . . . 107.4(3) ?
    O2 Cr1 N2 C17 . . . . -164.2(2) ?
    O1 Cr1 N2 C17 . . . . -52.6(7) ?
    Cl3 Cr1 N2 C17 . . . . 101.0(2) ?
    Cl1 Cr1 N2 C17 . . . . 7.4(2) ?
    Cl2 Cr1 N2 C17 . . . . -77.1(2) ?
    C40 C39 N3 C33 . . . . -171.2(3) ?
    C48 C39 N3 C33 . . . . 10.0(5) ?
    C40 C39 N3 Cr2 . . . . 12.6(5) ?
    C48 C39 N3 Cr2 . . . . -166.2(3) ?
    C34 C33 N3 C39 . . . . -100.1(4) ?
    C38 C33 N3 C39 . . . . 84.7(4) ?
    C34 C33 N3 Cr2 . . . . 76.3(4) ?
    C38 C33 N3 Cr2 . . . . -98.9(3) ?
    O3 Cr2 N3 C39 . . . . -28.1(3) ?
    O1 Cr2 N3 C39 . . . . 145.4(2) ?
    N1 Cr2 N3 C39 . . . . -121.1(3) ?
    Cl2 Cr2 N3 C39 . . . . 63.6(3) ?
    Cl1 Cr2 N3 C39 . . . . 50.0(11) ?
    O3 Cr2 N3 C33 . . . . 155.5(2) ?
    O1 Cr2 N3 C33 . . . . -30.9(2) ?
    N1 Cr2 N3 C33 . . . . 62.6(2) ?
    Cl2 Cr2 N3 C33 . . . . -112.8(2) ?
    Cl1 Cr2 N3 C33 . . . . -126.3(9) ?
    C8 C9 O1 Cr2 . . . . 6.5(4) ?
    C10 C9 O1 Cr2 . . . . -171.47(18) ?
    C8 C9 O1 Cr1 . . . . -126.1(3) ?
    C10 C9 O1 Cr1 . . . . 55.9(3) ?
    O3 Cr2 O1 C9 . . . . -137.3(5) ?
    N3 Cr2 O1 C9 . . . . 81.7(2) ?
    N1 Cr2 O1 C9 . . . . -11.8(2) ?
    Cl2 Cr2 O1 C9 . . . . 171.0(2) ?
    Cl1 Cr2 O1 C9 . . . . -103.1(2) ?
    O3 Cr2 O1 Cr1 . . . . 9.0(5) ?
    N3 Cr2 O1 Cr1 . . . . -131.98(9) ?
    N1 Cr2 O1 Cr1 . . . . 134.48(9) ?
    Cl2 Cr2 O1 Cr1 . . . . -42.63(6) ?
    Cl1 Cr2 O1 Cr1 . . . . 43.18(6) ?
    O2 Cr1 O1 C9 . . . . -88.2(2) ?
    N2 Cr1 O1 C9 . . . . 160.5(5) ?
    Cl3 Cr1 O1 C9 . . . . 7.0(2) ?
    Cl1 Cr1 O1 C9 . . . . 99.1(2) ?
    Cl2 Cr1 O1 C9 . . . . -174.6(2) ?
    O2 Cr1 O1 Cr2 . . . . 129.10(9) ?
    N2 Cr1 O1 Cr2 . . . . 17.8(6) ?
    Cl3 Cr1 O1 Cr2 . . . . -135.68(6) ?
    Cl1 Cr1 O1 Cr2 . . . . -43.58(6) ?
    Cl2 Cr1 O1 Cr2 . . . . 42.69(6) ?
    C24 C25 O2 Cr1 . . . . 20.0(5) ?
    C26 C25 O2 Cr1 . . . . -163.2(2) ?
    N2 Cr1 O2 C25 . . . . -27.0(3) ?
    O1 Cr1 O2 C25 . . . . 161.7(3) ?
    Cl3 Cr1 O2 C25 . . . . 64.9(3) ?
    Cl1 Cr1 O2 C25 . . . . -157.4(3) ?
    Cl2 Cr1 O2 C25 . . . . -119.7(3) ?
    C40 C41 O3 Cr2 . . . . -23.6(4) ?
    C42 C41 O3 Cr2 . . . . 156.8(2) ?
    O1 Cr2 O3 C41 . . . . -107.4(5) ?
    N3 Cr2 O3 C41 . . . . 34.2(2) ?
    N1 Cr2 O3 C41 . . . . 127.1(2) ?
    Cl2 Cr2 O3 C41 . . . . -56.5(2) ?
    Cl1 Cr2 O3 C41 . . . . -141.1(2) ?
data_global
_journal_date_recd_electronic     2008-08-04
_journal_date_accepted     2008-08-28
_journal_name_full     'Acta Crystallographica, Section E'
_journal_year     2008
_journal_volume     64
_journal_issue     10
_journal_page_first     m1230
_journal_page_last     m1230
_journal_paper_category     QM
_journal_coeditor_code     IS2322
_publ_contact_author_name     'Dr Liming Tang'
_publ_contact_author_address
;
Macromolecular Science and Engineering
Case Western Reserve University
2100 Adelbert Road
Cleveland, OH 44106
;
_publ_contact_author_email     liming.tang@case.edu
_publ_contact_author_fax     '+001 216 368 4202'
_publ_contact_author_phone     '+001 216 368 1836'
_publ_section_title
;\
Di-\m-chlorido-chlorido-1\k<i>Cl</i>-(\m-1-phenyl-3-phenyliminobut-1-enolato-1:\
2\k^3^<i>O</i>:<i>O</i>,<i>N</i>)bis(1-phenyl-3-phenyliminobut-1-enolato)-\
1\k^2^<i>N</i>,<i>O</i>;2\k^2^<i>N</i>,<i>O</i>-dichromium(III) toluene
disolvate
;
loop_
    _publ_author_name
    _publ_author_footnote
    _publ_author_address
    'Tang, Liming'
;
Current address: Marcomolecular Science and Engineering,
Case Western Reserve University,
2100 Aderlbert Road,
Cleveland,
OH 44106,
USA.
;
;
State Key Laboratory of Polymer Chemistry and Physics
Changchun Institute of Applied Chemistry
Chinese Academy of Sciences
No. 5625 Renmin Street
Changchun 130022
People's Republic of China
;
    'Li, Zuo-Xi' .
;
Department of Chemistry
Nankai University
Tianjin 300071
People's Republic of China
;
