# Supplementary material for: Di-μ-chlorido-chlorido-1κCl-(μ-1-phenyl-3-phenyl­imino­but-1-enolato-1:2κ3 O:O,N)bis­(1-phenyl-3-phenyl­imino­but-1-enolato)-1κ2 N,O;2κ2 N,O-dichromium(III) toluene disolvate
Source: Acta Crystallogr Sect E Struct Rep Online. 2008 Sep 6;64(Pt 10):m1230. doi: 10.1107/S1600536808027645 (PMC2959395; doi:10.1107/S1600536808027645)
Supplement: Supplementary file 2 [file e-64-m1230-Isup2.hkl]

# 
# h,k,l, Fc-squared, Fo-squared, sigma(Fo-squared) and status flag 
# 
data_I
_shelx_title ' 1 in P2(1)/c' 
_shelx_refln_list_code          4 
_shelx_F_calc_maximum      447.46 
_exptl_crystal_F_000      2296.00 
_reflns_d_resolution_high  0.8402 
 
loop_ 
 _symmetry_equiv_pos_as_xyz 
 'x, y, z' 
 '-x, y+1/2, -z+1/2' 
 '-x, -y, -z' 
 'x, -y-1/2, z-1/2' 
 
_cell_length_a    17.8289 
_cell_length_b    12.6436 
_cell_length_c    25.0376 
_cell_angle_alpha  90.000 
_cell_angle_beta   90.898 
_cell_angle_gamma  90.000 
 
_shelx_F_squared_multiplier     1.000 
 
loop_ 
 _refln_index_h 
 _refln_index_k 
 _refln_index_l 
 _refln_F_squared_calc 
 _refln_F_squared_meas 
 _refln_F_squared_sigma 
 _refln_observed_status 
   2   0   0   130626.69   138488.91   2521.19 o 
   3   0   0    13849.22    14121.38    258.37 o 
   4   0   0   200221.09   206857.63   3727.17 o 
   5   0   0    20752.08    25652.08    466.67 o 
   7   0   0     9186.28     9837.97    194.86 o 
   8   0   0      339.17      265.64     20.17 o 
   9   0   0    53855.83    68857.01   1496.10 o 
  10   0   0     1627.39     1212.85     33.65 o 
  11   0   0      274.92      320.90     21.02 o 
  12   0   0     4074.12     3804.07     70.92 o 
  13   0   0      741.30      714.14     32.55 o 
  14   0   0    11828.69    13558.73    283.60 o 
  15   0   0     2314.52     2460.58     88.74 o 
  16   0   0    18206.77    17837.39    365.31 o 
  17   0   0     1374.82     1559.92     74.68 o 
  18   0   0      794.57      775.93     59.99 o 
  19   0   0       25.54       36.41     33.72 o 
  20   0   0       14.66       20.89     30.41 o 
  21   0   0       20.33       35.99     32.89 o 
   1   1   0      470.68      468.33      7.64 o 
   2   1   0     7346.04     8614.69    223.29 o 
   3   1   0    20499.62    22472.62    489.36 o 
   4   1   0     7052.66     7670.58     73.96 o 
   5   1   0    16805.19    20044.59    297.71 o 
   6   1   0     1126.04      985.65     17.77 o 
   7   1   0      196.36      305.56     19.14 o 
   8   1   0       33.58      -11.90      7.93 o 
   9   1   0      477.64      359.30     15.95 o 
  10   1   0     1815.66     1747.48     28.10 o 
  11   1   0        0.55        0.68      9.51 o 
  12   1   0      556.95      526.83     19.58 o 
  13   1   0      826.24      760.97     28.47 o 
  14   1   0     1375.90     1436.60     37.61 o 
  15   1   0      110.00      123.77     40.85 o 
  16   1   0        1.96       30.95     24.27 o 
  17   1   0      165.09      167.43     26.29 o 
  18   1   0      134.43      124.43     25.73 o 
  19   1   0       15.22       -7.27     23.06 o 
  20   1   0       63.82       39.06     24.82 o 
  21   1   0        6.48        3.32     22.96 o 
   0   2   0     7544.12     8767.89    161.97 o 
   1   2   0      215.82      318.56     12.00 o 
   2   2   0    42114.39    45901.95    622.36 o 
   3   2   0      951.67      566.43     12.35 o 
   4   2   0     2016.73     3032.77     38.65 o 
   5   2   0    30653.14    32657.40    448.30 o 
   6   2   0     2330.86     2581.34     37.61 o 
   7   2   0     3344.60     3295.82     38.20 o 
   8   2   0      539.24      655.64     15.49 o 
   9   2   0     1930.90     2325.27     31.89 o 
  10   2   0      822.54      744.23     18.86 o 
  11   2   0     1228.79     1058.69     37.44 o 
  12   2   0      198.47      125.83     19.91 o 
  13   2   0     1505.06     1277.35     54.32 o 
  14   2   0      260.59      271.02     21.15 o 
  15   2   0     1485.70     1464.49     38.36 o 
  16   2   0     1708.16     1761.61     54.69 o 
  17   2   0      669.90      643.66     36.10 o 
  18   2   0      226.02      269.09     30.35 o 
  19   2   0       96.14      140.04     32.99 o 
  20   2   0      151.14      127.81     26.64 o 
  21   2   0       93.36       90.17     27.43 o 
   1   3   0      970.09     1286.65     23.62 o 
   2   3   0     1208.97      847.61     13.29 o 
   3   3   0     2847.05     3589.05     43.78 o 
   4   3   0      983.08     1302.50     22.81 o 
   5   3   0       71.99       35.44      8.65 o 
   6   3   0     6931.10     7574.16    124.71 o 
   7   3   0     1343.39     1052.82     35.18 o 
   8   3   0     8764.03     9192.00    107.30 o 
   9   3   0        6.75       -3.93     10.55 o 
  10   3   0     1853.22     1634.02     41.70 o 
  11   3   0      186.73      179.05     16.42 o 
  12   3   0      609.05      622.65     27.50 o 
  13   3   0      758.58      712.65     28.47 o 
  14   3   0     1049.04     1015.52     32.68 o 
  15   3   0        4.32       -7.52     15.66 o 
  16   3   0      134.63       72.26     17.81 o 
  17   3   0      264.91      203.09     26.60 o 
  18   3   0        0.76       -9.60     34.86 o 
  19   3   0     1152.76     1112.45     47.39 o 
  20   3   0       80.25       67.85     35.06 o 
   0   4   0    12579.28    13561.21    251.54 o 
   1   4   0      221.43      236.77     12.71 o 
   2   4   0     2238.97     2161.23     25.82 o 
   3   4   0      986.18      769.85     25.86 o 
   4   4   0     1782.57     1448.02     29.79 o 
   5   4   0       47.32       -0.42      6.90 o 
   6   4   0       65.56       14.04      7.89 o 
   7   4   0     4331.93     4747.77     61.69 o 
   8   4   0      485.21      462.05     20.13 o 
   9   4   0     5205.51     5987.11     77.60 o 
  10   4   0      118.22      104.71     14.50 o 
  11   4   0      215.05      229.49     17.63 o 
  12   4   0      397.36      508.11     24.16 o 
  13   4   0       19.99        9.42     13.24 o 
  14   4   0        0.74      -20.47     13.64 o 
  15   4   0      201.54      162.34     19.70 o 
  16   4   0      436.29      465.21     26.44 o 
  17   4   0      342.95      337.53     25.13 o 
  18   4   0        2.35       -8.62     20.25 o 
  19   4   0      647.39      675.48     40.21 o 
  20   4   0        7.26       15.72     37.65 o 
   1   5   0    13080.05    14335.01    189.79 o 
   2   5   0     4089.18     4071.71     43.61 o 
   3   5   0       33.21       80.54      6.79 o 
   4   5   0    14707.74    15597.57    168.20 o 
   5   5   0     2912.78     3480.94     46.97 o 
   6   5   0     9030.94     8786.03    170.47 o 
   7   5   0     1276.17     1311.60     27.63 o 
   8   5   0    25353.90    26404.73    282.35 o 
   9   5   0     3999.94     4081.66    110.89 o 
  10   5   0     6187.46     6713.84     87.66 o 
  11   5   0      158.28      124.43     17.06 o 
  12   5   0     1133.20     1238.92     36.63 o 
  13   5   0     2124.92     2265.02     46.46 o 
  14   5   0      182.01      142.32     16.81 o 
  15   5   0      329.18      322.72     20.44 o 
  16   5   0      586.20      617.51     34.02 o 
  17   5   0      101.01      134.26     20.72 o 
  18   5   0      924.06      949.81     36.99 o 
  19   5   0      642.15      659.10     40.22 o 
  20   5   0       83.77       80.63     24.62 o 
   0   6   0     4451.50     5759.35    121.01 o 
   1   6   0     3057.99     2951.88     50.68 o 
   2   6   0      798.92      953.80     25.60 o 
   3   6   0      121.10       91.69     15.47 o 
   4   6   0     6922.83     8004.10     98.13 o 
   5   6   0    10327.90    11931.33    133.65 o 
   6   6   0      107.04       89.63     11.13 o 
   7   6   0    22568.32    23408.85    251.71 o 
   8   6   0     1740.78     2042.27     38.08 o 
   9   6   0    14935.06    15688.39    177.06 o 
  10   6   0     4904.64     5303.26     73.93 o 
  11   6   0     2377.42     2665.23     48.36 o 
  12   6   0      620.42      553.81     25.33 o 
  13   6   0      337.44      308.16     35.87 o 
  14   6   0     1394.12     1402.97     60.34 o 
  15   6   0        3.75       -3.56     14.11 o 
  16   6   0      696.27      676.81     26.99 o 
  17   6   0      234.28      205.02     24.49 o 
  18   6   0       33.91       57.17     19.22 o 
  19   6   0      318.10      317.79     26.59 o 
   1   7   0     7122.14     7639.28    111.17 o 
   2   7   0      505.01      540.52     30.82 o 
   3   7   0     1342.41     1355.99     31.98 o 
   4   7   0      972.44     1089.24     20.93 o 
   5   7   0     1319.24     1536.47     29.74 o 
   6   7   0      377.18      350.42     16.67 o 
   7   7   0      231.80      399.97     34.40 o 
   8   7   0     3495.28     3401.53     52.81 o 
   9   7   0        0.91       12.29     13.09 o 
  10   7   0      117.93       64.56     15.30 o 
  11   7   0      477.75      456.45     22.54 o 
  12   7   0       60.53       89.13     23.64 o 
  13   7   0       33.05        9.02     22.12 o 
  14   7   0       91.22       51.28     17.74 o 
  15   7   0     1643.69     1638.32     37.46 o 
  16   7   0     1715.88     1690.19     38.89 o 
  17   7   0      351.07      400.17     26.51 o 
  18   7   0       42.10       40.59     16.81 o 
   0   8   0      274.57      298.70     25.86 o 
   1   8   0      126.41      181.48     21.62 o 
   2   8   0      601.52      509.89     23.99 o 
   3   8   0        5.25        5.97      8.41 o 
   4   8   0     2265.79     2248.57     34.13 o 
   5   8   0      410.19      450.97     19.71 o 
   6   8   0     1174.00     1137.64     27.97 o 
   7   8   0      930.43      916.01     26.29 o 
   8   8   0      131.38       91.03     14.45 o 
   9   8   0     1795.45     1977.50     54.54 o 
  10   8   0      303.98      329.57     20.26 o 
  11   8   0     1456.84     1424.26     36.37 o 
  12   8   0      826.06      785.99     29.90 o 
  13   8   0       86.18       91.57     17.84 o 
  14   8   0      403.59      349.29     21.29 o 
  15   8   0        1.93        6.95     15.29 o 
  16   8   0       79.90       81.23     17.04 o 
  17   8   0       14.70       13.50     18.36 o 
   1   9   0     3476.95     3524.60     65.31 o 
   2   9   0      125.90      178.79     12.42 o 
   3   9   0       20.25       -5.06      9.41 o 
   4   9   0      977.54      807.14     21.31 o 
   5   9   0       21.32       20.43     12.05 o 
   6   9   0      153.18      191.82     15.72 o 
   7   9   0      349.37      441.78     20.45 o 
   8   9   0      407.11      349.96     25.00 o 
   9   9   0      316.53      293.68     19.72 o 
  10   9   0      503.05      511.50     23.36 o 
  11   9   0        1.04       -4.81     14.55 o 
  12   9   0     2466.27     2520.58     49.96 o 
  13   9   0      131.13      152.56     17.51 o 
  14   9   0      598.95      555.69     24.87 o 
  15   9   0     1724.60     1753.64     42.10 o 
  16   9   0      710.84      739.58     29.56 o 
  17   9   0      452.10      467.58     25.87 o 
   0  10   0     2960.35     3354.62     92.67 o 
   1  10   0     1519.47     1427.43     41.49 o 
   2  10   0      572.30      489.52     18.67 o 
   3  10   0      964.44      998.71     24.00 o 
   4  10   0      888.78      926.41     26.31 o 
   5  10   0      903.06      902.56     27.46 o 
   6  10   0      137.89      131.81     15.55 o 
   7  10   0      575.66      579.85     23.87 o 
   8  10   0      280.92      327.27     20.42 o 
   9  10   0      814.91      858.54     29.61 o 
  10  10   0     3116.35     3091.35     63.64 o 
  11  10   0        4.30       11.79     15.48 o 
  12  10   0     1200.46     1134.23     34.58 o 
  13  10   0       40.09       12.17     15.32 o 
  14  10   0      483.03      475.89     30.13 o 
  15  10   0       31.08       63.44     19.43 o 
   1  11   0     6784.38     7135.83    182.35 o 
   2  11   0       23.28       51.56     12.51 o 
   3  11   0     4209.04     4503.95     57.71 o 
   4  11   0      503.27      494.90     19.55 o 
   5  11   0     1179.67     1124.37     31.29 o 
   6  11   0     2006.24     2181.30     43.27 o 
   7  11   0        0.32       -9.33     13.73 o 
   8  11   0     2477.84     2567.30     48.92 o 
   9  11   0      680.05      786.67     30.28 o 
  10  11   0       33.51       44.35     15.95 o 
  11  11   0      430.45      543.23     26.58 o 
  12  11   0      206.02      253.86     23.17 o 
  13  11   0      721.41      741.56     33.44 o 
  14  11   0      380.40      512.51     30.04 o 
   0  12   0     3430.94     3782.82    107.36 o 
   1  12   0        0.38       24.95     29.99 o 
   2  12   0      504.74      447.29     19.14 o 
   3  12   0       53.42       47.76     12.61 o 
   4  12   0     1061.34     1091.59     34.99 o 
   5  12   0        8.81      -18.37     13.21 o 
   6  12   0      373.96      411.65     28.19 o 
   7  12   0      212.67      225.05     24.13 o 
   8  12   0      364.84      323.97     27.06 o 
   9  12   0        6.90       -2.27     29.58 o 
  10  12   0       81.02       70.22     19.20 o 
  11  12   0       36.48       60.81     24.18 o 
  12  12   0        0.35      -15.29     26.37 o 
   1  13   0      712.50      668.98     47.16 o 
   2  13   0       37.30       24.50     27.62 o 
   3  13   0      654.95      605.77     84.29 o 
   4  13   0      148.74      177.83     23.37 o 
   5  13   0       10.26      -34.44     22.96 o 
   6  13   0      431.26      347.52     38.89 o 
   7  13   0        2.98       48.20     28.13 o 
   8  13   0      380.62      399.28     33.40 o 
   9  13   0      105.73      130.93     27.04 o 
  10  13   0        4.03      -10.91     21.91 o 
   2  14   0       40.35       52.13     34.34 o 
   3  14   0      219.09      283.19     45.51 o 
   4  14   0       86.33       98.05     39.10 o 
   5  14   0      232.88      194.65     46.54 o 
   6  14   0        1.24      -41.99     35.99 o 
   7  14   0      479.06      494.39     60.20 o 
 -21   1   1        6.79       10.96     37.34 o 
 -20   1   1       56.85       29.79     47.27 o 
 -19   1   1        5.05       21.67     23.82 o 
 -18   1   1     1860.19     1909.93    107.05 o 
 -17   1   1      754.12      662.18     37.07 o 
 -16   1   1     8487.00     8523.21    141.73 o 
 -15   1   1      913.65      815.04     38.25 o 
 -14   1   1     5071.16     5211.00     77.34 o 
 -13   1   1     3267.16     3293.00     55.53 o 
 -12   1   1      567.38      581.51     23.36 o 
 -11   1   1      719.89      539.40     26.26 o 
 -10   1   1      542.47      554.35     20.02 o 
  -9   1   1     6583.07     7758.36     81.24 o 
  -8   1   1     7677.20     9323.90     93.77 o 
  -7   1   1     6685.23     7952.02     92.66 o 
  -6   1   1    16586.89    16774.24    179.83 o 
  -5   1   1    22040.04    25863.55    286.68 o 
  -4   1   1    10315.71    12919.52    137.80 o 
  -3   1   1     1579.38     2117.99     26.99 o 
  -2   1   1    62581.30    74059.88   1078.68 o 
  -1   1   1     6913.82     6600.70     61.00 o 
   0   1   1   131929.22   121543.11   1678.15 o 
   1   1   1    15247.65    15526.91    162.96 o 
   2   1   1    39004.29    39289.10    608.17 o 
   3   1   1      118.07      233.04      6.59 o 
   4   1   1     4541.82     5016.65     50.38 o 
   5   1   1     7822.27     8907.02     86.14 o 
   6   1   1    10131.72    10801.79     94.22 o 
   7   1   1     8028.01     7962.22     81.41 o 
   8   1   1     8314.72    10538.03    106.05 o 
   9   1   1     5757.22     6963.97     74.74 o 
  10   1   1     6709.22     6639.87     73.21 o 
  11   1   1      699.69      658.63     20.15 o 
  12   1   1     1403.53     1413.69     28.35 o 
  13   1   1     3171.60     3423.24     57.07 o 
  14   1   1     6240.50     6493.13     90.03 o 
  15   1   1     4979.47     5242.59     98.58 o 
  16   1   1     5684.60     5670.56    182.97 o 
  17   1   1     2136.37     2128.96     63.30 o 
  18   1   1      289.40      293.73     30.13 o 
  19   1   1      121.62       76.81     44.89 o 
  20   1   1       21.61       20.55     31.44 o 
  21   1   1        2.38       -4.51     22.82 o 
 -21   2   1      179.71      220.84     30.23 o 
 -20   2   1      266.66      224.50     30.57 o 
 -19   2   1      248.52      227.17     28.38 o 
 -18   2   1      137.90      135.53     26.45 o 
 -17   2   1      560.39      567.01     34.88 o 
 -16   2   1      528.26      439.76     50.06 o 
 -15   2   1     1033.94     1069.43     34.50 o 
 -14   2   1      707.48      813.70     30.77 o 
 -13   2   1      669.39      636.00     36.20 o 
 -12   2   1     2045.34     1857.22     50.17 o 
 -11   2   1        8.52       -4.13     13.35 o 
 -10   2   1      163.32       30.61      8.77 o 
  -9   2   1       78.91       42.71      9.23 o 
  -8   2   1     3208.05     3502.60     41.34 o 
  -7   2   1      283.25      212.06     14.52 o 
  -6   2   1       77.20       39.20      8.93 o 
  -5   2   1     2209.04     2843.03     39.01 o 
  -4   2   1     1711.74     2752.25     36.14 o 
  -3   2   1     6798.40     8175.18     88.88 o 
  -2   2   1    38950.72    40937.54    475.84 o 
  -1   2   1      529.13      218.96     22.86 o 
   0   2   1     2410.43     1410.44     21.98 o 
   1   2   1     3859.73     5519.62     51.19 o 
   2   2   1    11021.23    11398.05    106.80 o 
   3   2   1       21.77       41.33      3.97 o 
   4   2   1      224.22      420.53     11.10 o 
   5   2   1       26.42       12.16      5.88 o 
   6   2   1     2051.65     1842.08     24.62 o 
   7   2   1     1381.89     1161.56     19.45 o 
   8   2   1     4802.32     4576.97     51.27 o 
   9   2   1      490.19      729.76     16.15 o 
  10   2   1     2068.19     2921.39     39.39 o 
  11   2   1      569.06      462.16     17.94 o 
  12   2   1     1928.48     1897.20     39.64 o 
  13   2   1      682.12      687.61     28.29 o 
  14   2   1     2298.50     2290.14     46.28 o 
  15   2   1        9.27       29.30     17.72 o 
  16   2   1       35.84       19.00     21.64 o 
  17   2   1      406.59      375.66     30.75 o 
  18   2   1      178.87      145.86     27.07 o 
  19   2   1       89.13      112.81     24.92 o 
  20   2   1      231.09      222.96     29.69 o 
  21   2   1        3.81      -10.34     23.67 o 
 -20   3   1       49.52       32.95     24.97 o 
 -19   3   1       31.87       32.38     23.44 o 
 -18   3   1       79.67       38.36     24.11 o 
 -17   3   1        0.42        9.10     21.43 o 
 -16   3   1      518.74      499.32     26.81 o 
 -15   3   1      102.28       68.57     17.84 o 
 -14   3   1        1.66      -10.20     15.79 o 
 -13   3   1      306.60      491.57     24.82 o 
 -12   3   1      116.10      273.85     19.95 o 
 -11   3   1      724.90      502.90     22.52 o 
 -10   3   1      669.44      711.35     24.12 o 
  -9   3   1     4357.58     4302.77     59.55 o 
  -8   3   1       38.93       14.72     10.47 o 
  -7   3   1     1856.50     2328.95     36.81 o 
  -6   3   1       31.12       22.06      8.58 o 
  -5   3   1     2385.25     2407.11     50.49 o 
  -4   3   1     5760.84     6994.46     79.53 o 
  -3   3   1      988.30      804.86     24.87 o 
  -2   3   1        8.84       65.80      5.11 o 
  -1   3   1     7041.77     8053.82    107.36 o 
   0   3   1    10391.20    11049.38    144.66 o 
   1   3   1       73.45       46.87      6.50 o 
   2   3   1     5955.31     6350.62     60.31 o 
   3   3   1     2781.29     3407.26     41.59 o 
   4   3   1     1228.96     1023.95     20.28 o 
   5   3   1       50.45      124.72      9.75 o 
   6   3   1       80.37      126.65      9.81 o 
   7   3   1     2661.15     2910.03     69.00 o 
   8   3   1     6057.82     6252.91     77.72 o 
   9   3   1        1.21       -7.94     11.23 o 
  10   3   1        9.52       12.72     10.53 o 
  11   3   1       67.05      104.19     13.37 o 
  12   3   1     1009.96      731.75     24.91 o 
  13   3   1      220.66      119.70     17.20 o 
  14   3   1      144.80      106.93     18.02 o 
  15   3   1     1743.79     1839.92     43.60 o 
  16   3   1      110.39       89.75     19.07 o 
  17   3   1      113.11      163.34     25.74 o 
  18   3   1       35.50       21.14     24.20 o 
  19   3   1      410.46      385.95     33.61 o 
  20   3   1       11.18       39.18     23.55 o 
 -20   4   1       94.09      107.02     26.55 o 
 -19   4   1      748.58      784.73     55.96 o 
 -18   4   1       65.29       66.78     39.41 o 
 -17   4   1       23.57        8.38     16.40 o 
 -16   4   1       23.34       48.56     17.46 o 
 -15   4   1     1880.65     2033.59     39.67 o 
 -14   4   1      199.70      243.48     22.19 o 
 -13   4   1       29.04       14.72     15.67 o 
 -12   4   1      758.11      748.29     29.13 o 
 -11   4   1      330.26      268.16     18.38 o 
 -10   4   1     6817.15     8033.31    100.08 o 
  -9   4   1      327.23      499.66     21.08 o 
  -8   4   1    25001.96    26137.16    278.86 o 
  -7   4   1      372.94      509.34     18.55 o 
  -6   4   1    12627.85    13194.73    145.60 o 
  -5   4   1      155.71      129.72      9.55 o 
  -4   4   1     2565.11     2872.60     32.95 o 
  -3   4   1      660.72      627.10     13.70 o 
  -2   4   1     1877.71     1992.97     24.74 o 
  -1   4   1    10618.22    11973.10    158.33 o 
   0   4   1     4683.08     4542.64     65.81 o 
   1   4   1     4203.83     4149.93     60.92 o 
   2   4   1     4718.78     4302.14     43.82 o 
   3   4   1     7934.25     7734.74     86.40 o 
   4   4   1     2432.14     2529.37     35.05 o 
   5   4   1     8047.69     8560.20     96.86 o 
   6   4   1    14767.27    14471.49    157.69 o 
   7   4   1    10458.18    12230.37    136.83 o 
   8   4   1    14279.75    15771.38    174.13 o 
   9   4   1     5664.04     5226.64     69.45 o 
  10   4   1     2239.96     1941.19     38.27 o 
  11   4   1      160.89      163.41     15.20 o 
  12   4   1      364.64      296.77     17.67 o 
  13   4   1        2.60       -6.72     12.96 o 
  14   4   1       99.31       97.54     17.85 o 
  15   4   1      130.57       47.81     16.68 o 
  16   4   1      548.45      575.34     27.55 o 
  17   4   1      750.94      680.17     41.34 o 
  18   4   1       51.83       42.84     22.68 o 
  19   4   1     1708.74     1719.55     57.77 o 
  20   4   1        0.46       -2.21     21.79 o 
 -20   5   1      145.14      155.32     28.43 o 
 -19   5   1        0.16       24.92     23.80 o 
 -18   5   1       24.39       -2.80     17.97 o 
 -17   5   1      309.89      293.48     26.34 o 
 -16   5   1      735.94      645.75     28.75 o 
 -15   5   1      573.88      613.67     24.61 o 
 -14   5   1      122.32      143.60     19.99 o 
 -13   5   1      143.20       94.04     26.35 o 
 -12   5   1      683.18      605.67     31.98 o 
 -11   5   1     3000.97     3092.60     55.55 o 
 -10   5   1        0.53       -2.24     13.88 o 
  -9   5   1    11021.40    12279.71    142.05 o 
  -8   5   1     1288.55     1413.33     29.93 o 
  -7   5   1    16025.95    18401.44    200.49 o 
  -6   5   1      352.24      451.05     17.02 o 
  -5   5   1     3087.38     3080.81     36.29 o 
  -4   5   1      405.30      368.60     14.71 o 
  -3   5   1      561.97      484.77     12.95 o 
  -2   5   1     7623.46     7976.82     77.78 o 
  -1   5   1      302.43      390.42     28.44 o 
   0   5   1    12696.59    13679.37    181.52 o 
   1   5   1     1910.20     2077.34     37.56 o 
   2   5   1       16.81       33.29      5.55 o 
   3   5   1      879.82      731.65     14.53 o 
   4   5   1     8851.69    10821.52    119.76 o 
   5   5   1     4945.10     5379.40     65.97 o 
   6   5   1     4710.16     5159.17     65.16 o 
   7   5   1    18319.25    18260.97    246.94 o 
   8   5   1     4165.38     4133.83     57.71 o 
   9   5   1     9005.47     8615.08    104.50 o 
  10   5   1      667.52      671.31     26.42 o 
  11   5   1     1818.33     1721.50     78.93 o 
  12   5   1       29.74       23.80     13.73 o 
  13   5   1      897.52     1068.95     29.07 o 
  14   5   1      600.78      672.17     29.32 o 
  15   5   1      549.51      555.25     23.87 o 
  16   5   1      209.25      193.45     21.66 o 
  17   5   1       11.89        5.08     17.28 o 
  18   5   1      100.87      134.04     27.25 o 
  19   5   1        0.39       18.04     23.38 o 
 -19   6   1        8.96       25.79     19.68 o 
 -18   6   1      282.73      289.56     30.97 o 
 -17   6   1      751.26      750.68     28.39 o 
 -16   6   1       39.46       22.28     16.08 o 
 -15   6   1     1077.74     1035.91     30.54 o 
 -14   6   1       67.16       54.00     17.01 o 
 -13   6   1     1101.70     1180.54     34.49 o 
 -12   6   1      103.22       77.26     17.21 o 
 -11   6   1        2.70       -4.02     13.44 o 
 -10   6   1     3587.09     3621.91     78.20 o 
  -9   6   1      152.98      227.16     17.49 o 
  -8   6   1     8755.55     9009.84    108.47 o 
  -7   6   1     2812.45     2902.46     45.56 o 
  -6   6   1     2177.08     2074.05     28.76 o 
  -5   6   1     1467.41     1347.47     22.02 o 
  -4   6   1     3866.54     4147.58     54.50 o 
  -3   6   1     7593.55     8180.01     81.43 o 
  -2   6   1        1.82      -12.20     13.03 o 
  -1   6   1    33660.09    37245.02    476.99 o 
   0   6   1     9716.22    11324.37    154.82 o 
   1   6   1    17598.38    19995.07    262.48 o 
   2   6   1    20651.51    22375.44    203.33 o 
   3   6   1     1507.44     1986.49     26.96 o 
   4   6   1     6407.67     6876.83     81.57 o 
   5   6   1        0.81       18.86      8.49 o 
   6   6   1     6626.16     6710.76     81.85 o 
   7   6   1     3820.54     3640.83     52.17 o 
   8   6   1     4532.54     4414.84     61.76 o 
   9   6   1     5576.91     6045.79     79.76 o 
  10   6   1      532.68      585.96     51.85 o 
  11   6   1      589.68      599.00     31.39 o 
  12   6   1      436.79      529.48     21.85 o 
  13   6   1     1227.19     1164.75     31.99 o 
  14   6   1       43.54       35.40     14.63 o 
  15   6   1      934.90      888.20     31.71 o 
  16   6   1     1940.36     1976.87     63.81 o 
  17   6   1        2.49      -10.29     16.80 o 
  18   6   1      369.81      351.69     26.63 o 
  19   6   1      173.85      155.09     23.03 o 
 -18   7   1       41.47       54.02     17.26 o 
 -17   7   1       17.00       17.39     16.22 o 
 -16   7   1      255.42      271.23     21.67 o 
 -15   7   1       14.99       33.39     17.01 o 
 -14   7   1      289.71      293.24     22.74 o 
 -13   7   1      329.28      289.02     25.36 o 
 -12   7   1       91.85       43.27     16.49 o 
 -11   7   1     1075.73     1026.20     31.47 o 
 -10   7   1        0.15        8.52     16.62 o 
  -9   7   1     9348.64     9645.43    117.71 o 
  -8   7   1       15.56       21.65     19.42 o 
  -7   7   1    12348.85    13324.38    152.05 o 
  -6   7   1      326.14      381.10     17.12 o 
  -5   7   1     2632.00     2725.33     35.99 o 
  -4   7   1      267.20      322.85     12.68 o 
  -3   7   1      431.56      308.10     12.13 o 
  -2   7   1      503.21      641.05     33.10 o 
  -1   7   1      271.06      269.74     15.43 o 
   0   7   1      448.70      502.95     21.26 o 
   1   7   1      631.75      724.29     24.72 o 
   2   7   1      336.27      317.65     17.53 o 
   3   7   1     2789.06     2939.77     36.62 o 
   4   7   1     1922.55     1597.45     29.54 o 
   5   7   1     1369.73     1173.69     26.20 o 
   6   7   1     1347.57     1143.78     26.91 o 
   7   7   1     4061.34     4166.75     59.12 o 
   8   7   1     1656.04     1723.47     35.02 o 
   9   7   1     2661.21     2768.65     47.11 o 
  10   7   1      192.75      176.84     17.11 o 
  11   7   1      182.34      208.26     18.90 o 
  12   7   1       17.77        3.82     12.99 o 
  13   7   1       43.86       59.06     15.12 o 
  14   7   1       75.86       72.69     15.75 o 
  15   7   1      137.05      102.78     19.61 o 
  16   7   1        3.98       -9.34     16.37 o 
  17   7   1        0.22       -2.82     15.73 o 
  18   7   1       52.65       30.01     19.42 o 
 -17   8   1      696.26      699.49     31.17 o 
 -16   8   1      197.63      177.38     19.44 o 
 -15   8   1      324.46      349.46     21.95 o 
 -14   8   1        0.40       -2.48     16.15 o 
 -13   8   1        5.79      -19.70     15.40 o 
 -12   8   1     2917.70     2726.07     51.63 o 
 -11   8   1       87.79       66.16     16.25 o 
 -10   8   1      453.38      415.73     32.14 o 
  -9   8   1      683.13      724.88     26.93 o 
  -8   8   1       42.42       16.04     12.50 o 
  -7   8   1      150.46      105.61     14.45 o 
  -6   8   1      579.69      521.31     21.32 o 
  -5   8   1      480.82      454.97     21.42 o 
  -4   8   1      117.88      107.86     13.88 o 
  -3   8   1      525.83      504.98     16.98 o 
  -2   8   1       33.84       25.24     16.76 o 
  -1   8   1     8728.32     9160.58    132.81 o 
   0   8   1     1163.38     1059.48     53.89 o 
   1   8   1     4232.48     3856.09     66.91 o 
   2   8   1      113.70      161.15     10.72 o 
   3   8   1      422.06      329.63     13.30 o 
   4   8   1     2540.54     2401.23     39.67 o 
   5   8   1      131.64      163.62     14.09 o 
   6   8   1       33.00       56.45     12.23 o 
   7   8   1      445.67      430.24     20.24 o 
   8   8   1      393.21      395.49     20.52 o 
   9   8   1      162.81      152.52     16.32 o 
  10   8   1      934.99      975.24     30.29 o 
  11   8   1      490.75      501.04     25.88 o 
  12   8   1      120.69      144.62     16.64 o 
  13   8   1       16.28       15.31     14.18 o 
  14   8   1       29.26       25.36     15.14 o 
  15   8   1      778.02      847.29     29.49 o 
  16   8   1     1333.29     1350.66     35.65 o 
  17   8   1      436.94      426.91     24.07 o 
 -16   9   1      225.02      287.01     21.92 o 
 -15   9   1        1.18        8.10     25.92 o 
 -14   9   1      110.88      103.15     19.29 o 
 -13   9   1       21.94       -1.58     15.71 o 
 -12   9   1      300.73      268.80     20.91 o 
 -11   9   1      157.19      161.34     18.33 o 
 -10   9   1       73.70       61.68     15.95 o 
  -9   9   1      119.47      170.65     18.58 o 
  -8   9   1       21.36       10.64     13.49 o 
  -7   9   1       88.27      108.07     14.71 o 
  -6   9   1      967.99      909.03     26.91 o 
  -5   9   1      159.74      142.90     14.89 o 
  -4   9   1     2531.09     2340.00     31.73 o 
  -3   9   1      111.92       82.37     11.30 o 
  -2   9   1     2952.25     2909.00     40.30 o 
  -1   9   1      318.80      365.60     25.34 o 
   0   9   1     1106.98     1107.20     41.99 o 
   1   9   1       96.50      102.39     15.71 o 
   2   9   1      254.33      346.23     16.33 o 
   3   9   1      906.93      902.01     21.95 o 
   4   9   1      220.86      289.12     14.75 o 
   5   9   1        7.67       10.81     11.47 o 
   6   9   1       80.67       89.97     13.88 o 
   7   9   1       37.87       28.08     12.87 o 
   8   9   1       98.11       91.14     14.49 o 
   9   9   1      157.29      152.32     16.95 o 
  10   9   1      781.98      702.24     28.00 o 
  11   9   1      362.58      346.70     19.52 o 
  12   9   1     1675.73     1618.19     59.00 o 
  13   9   1        5.19        3.15     14.12 o 
  14   9   1      336.18      293.91     20.50 o 
  15   9   1      102.44       69.31     16.93 o 
  16   9   1       69.61       54.20     17.35 o 
 -15  10   1     2085.38     2126.18     44.84 o 
 -14  10   1       22.99       13.52     15.48 o 
 -13  10   1      212.97      248.66     22.08 o 
 -12  10   1      419.65      469.18     25.39 o 
 -11  10   1       78.74       58.19     16.50 o 
 -10  10   1       31.13       35.47     15.07 o 
  -9  10   1        1.20        4.84     13.99 o 
  -8  10   1     2156.43     2067.79     42.27 o 
  -7  10   1      813.81      811.58     40.74 o 
  -6  10   1      242.03      210.12     17.41 o 
  -5  10   1      935.71     1001.07     29.11 o 
  -4  10   1       78.75       34.13     11.50 o 
  -3  10   1     3344.18     3069.90     43.14 o 
  -2  10   1      169.32      229.55     14.78 o 
  -1  10   1    10100.68    10356.28    153.36 o 
   0  10   1      547.40      619.48     30.16 o 
   1  10   1     6307.99     6564.85    261.05 o 
   2  10   1      720.88      786.42     21.50 o 
   3  10   1      157.67      216.88     13.90 o 
   4  10   1      532.38      550.13     19.52 o 
   5  10   1      105.61      103.09     14.17 o 
   6  10   1      273.95      326.86     18.62 o 
   7  10   1      385.62      361.72     19.88 o 
   8  10   1      455.66      467.41     22.47 o 
   9  10   1     1163.20     1134.45     32.38 o 
  10  10   1      656.87      585.67     24.12 o 
  11  10   1      273.52      316.22     19.57 o 
  12  10   1      909.22      785.48     28.19 o 
  13  10   1      567.35      659.03     26.99 o 
  14  10   1     1049.93     1026.78     49.62 o 
  15  10   1     1426.34     1500.93     44.78 o 
 -14  11   1        9.42      -15.31     18.17 o 
 -13  11   1      226.06      270.00     23.11 o 
 -12  11   1       47.41       59.56     19.70 o 
 -11  11   1      122.64      136.77     19.04 o 
 -10  11   1      512.80      485.42     25.21 o 
  -9  11   1      636.16      711.16     28.80 o 
  -8  11   1        0.09      -10.01     14.09 o 
  -7  11   1      534.64      508.03     26.42 o 
  -6  11   1      213.62      260.90     19.07 o 
  -5  11   1     1088.36     1100.80     31.40 o 
  -4  11   1      136.07      100.14     13.48 o 
  -3  11   1     1288.79     1294.74     28.56 o 
  -2  11   1      157.38      165.43     13.20 o 
  -1  11   1      851.19      999.93     37.29 o 
   0  11   1       45.24       57.12     25.96 o 
   1  11   1     2617.45     2482.04     56.22 o 
   2  11   1      262.59      317.66     16.38 o 
   3  11   1      341.05      374.09     21.47 o 
   4  11   1        6.49        2.16     10.96 o 
   5  11   1       59.27       59.60     14.17 o 
   6  11   1        3.02       10.51     13.09 o 
   7  11   1      244.92      243.06     18.30 o 
   8  11   1       51.90       50.72     18.12 o 
   9  11   1        1.17       -9.72     22.97 o 
  10  11   1      186.88      128.33     19.59 o 
  11  11   1       29.54       37.93     25.68 o 
  12  11   1        0.49      -17.42     20.68 o 
  13  11   1      167.83      172.05     27.78 o 
  14  11   1        2.04       29.68     25.10 o 
 -12  12   1        2.22        5.84     18.52 o 
 -11  12   1       34.11       34.11     20.69 o 
 -10  12   1      133.25      141.20     36.92 o 
  -9  12   1       16.73      -15.34     15.00 o 
  -8  12   1     1006.49     1023.53     69.24 o 
  -7  12   1       95.05       99.82     16.90 o 
  -6  12   1     1018.36     1022.43     42.60 o 
  -5  12   1      444.81      486.66     30.15 o 
  -4  12   1       50.44       40.05     14.86 o 
  -3  12   1     1370.38     1555.27     32.56 o 
  -2  12   1      104.41       60.45     12.95 o 
  -1  12   1     1223.22     1360.95     44.53 o 
   0  12   1     1432.47     1426.40     37.76 o 
   1  12   1      769.60      717.39     21.07 o 
   2  12   1      167.65      177.81     21.65 o 
   3  12   1      954.80      951.81     37.72 o 
   4  12   1       57.59       42.18     18.97 o 
   5  12   1       31.82       30.25     22.03 o 
   6  12   1      903.79      833.38     31.43 o 
   7  12   1      604.74      638.71     37.77 o 
   8  12   1      314.20      335.07     43.54 o 
   9  12   1     1386.10     1525.65     53.93 o 
  10  12   1       52.28       79.44     24.56 o 
  11  12   1      417.34      434.00     35.73 o 
  12  12   1      173.25      211.43     33.72 o 
 -10  13   1       41.44       71.78     30.41 o 
  -9  13   1      505.45      552.93     47.16 o 
  -8  13   1        6.53       32.70     19.65 o 
  -7  13   1      492.19      499.25     31.52 o 
  -6  13   1       82.11       58.75     28.96 o 
  -5  13   1      199.54      192.38     33.72 o 
  -4  13   1      372.28      352.28     39.30 o 
  -3  13   1      515.85      588.93     46.96 o 
  -2  13   1      124.41      114.20     16.87 o 
  -1  13   1       11.94       -0.18     18.83 o 
   0  13   1      139.83      107.15     29.17 o 
   1  13   1       43.92       48.81     21.12 o 
   2  13   1      467.66      363.70     30.51 o 
   3  13   1      162.24      149.88     25.20 o 
   4  13   1      302.04      331.57     29.82 o 
   5  13   1      210.10      229.96     59.06 o 
   6  13   1      125.42      204.37     27.18 o 
   7  13   1      518.02      605.60     37.62 o 
   8  13   1      305.51      382.17     33.98 o 
   9  13   1       61.00      102.50     25.89 o 
  10  13   1        7.97       24.04     23.13 o 
  -1  14   1       19.45       22.13     25.44 o 
   2  14   1      113.75      103.22     38.48 o 
   3  14   1        4.04      -15.51     32.89 o 
   4  14   1      152.95      133.01     40.96 o 
   5  14   1       36.10       22.15     32.58 o 
   6  14   1       33.70       27.39     23.22 o 
   7  14   1       47.99       50.63     28.75 o 
 -21   0   2       29.56        2.69     31.65 o 
 -20   0   2      230.66      210.17     43.44 o 
 -19   0   2        5.40       52.13     35.37 o 
 -18   0   2     2615.66     2903.67    101.57 o 
 -17   0   2        0.45       45.51     34.13 o 
 -16   0   2    11347.82    11349.48    251.13 o 
 -15   0   2        9.83       14.27     28.13 o 
 -14   0   2     4408.28     5139.19    135.70 o 
 -13   0   2     2631.72     3088.61     63.50 o 
 -12   0   2      990.19      982.78     55.44 o 
 -11   0   2     6325.60     6389.85    147.70 o 
 -10   0   2      126.50       25.24     19.86 o 
  -9   0   2    14620.12    17232.53    331.18 o 
  -8   0   2    33501.61    37482.09    684.08 o 
  -7   0   2     1890.87     2340.60     63.09 o 
  -6   0   2    47390.77    52661.34    660.95 o 
  -5   0   2       19.77      121.58     18.62 o 
  -4   0   2    20302.24    26049.56    330.07 o 
  -3   0   2     4852.84     3732.83     57.51 o 
  -2   0   2    47345.27    50471.63    532.77 o 
  -1   0   2    19317.32    22133.20    235.71 o 
   0   0   2    94300.49    90000.51   1765.33 o 
   1   0   2    10064.28    11616.91    157.38 o 
   2   0   2       58.57      142.21      5.91 o 
   3   0   2    22975.98    25465.22    404.61 o 
   4   0   2    46536.61    53560.95   1210.02 o 
   5   0   2     4574.52     5817.07     84.67 o 
   6   0   2    27506.77    34171.40    450.11 o 
   7   0   2      525.61      502.30     21.03 o 
   8   0   2    49650.39    58920.11    771.15 o 
   9   0   2     2609.92     4046.02     80.67 o 
  10   0   2     4444.71     4504.70     76.17 o 
  11   0   2     3400.11     3933.85     70.44 o 
  12   0   2     3426.21     4034.77     74.13 o 
  13   0   2     3022.37     2833.78     60.38 o 
  14   0   2     5637.67     6106.46    151.42 o 
  15   0   2    12510.84    12954.91    275.33 o 
  16   0   2     2128.32     2134.57     81.50 o 
  17   0   2     1403.38     1441.60     71.16 o 
  18   0   2      309.37      297.88     39.51 o 
  19   0   2       39.06       99.50     35.79 o 
  20   0   2       81.19       31.86     34.34 o 
  21   0   2        0.13        6.83     31.24 o 
 -21   1   2       40.88       26.45     39.72 o 
 -20   1   2       47.00       16.42     24.72 o 
 -19   1   2      125.66      108.85     24.92 o 
 -18   1   2      219.17      229.12     29.07 o 
 -17   1   2      589.65      593.32     36.49 o 
 -16   1   2       44.73      118.80     24.68 o 
 -15   1   2     1945.36     2040.03     57.26 o 
 -14   1   2      306.67      220.54     19.81 o 
 -13   1   2     1609.33     1710.68    114.81 o 
 -12   1   2        4.34       16.67     17.92 o 
 -11   1   2      838.74      997.20     35.72 o 
 -10   1   2      305.15      263.05     16.75 o 
  -9   1   2      106.99      111.29     13.20 o 
  -8   1   2       23.06       44.91     10.80 o 
  -7   1   2     4565.79     5145.61     64.60 o 
  -6   1   2    13106.18    15067.57    172.35 o 
  -5   1   2    40885.92    46255.85    565.60 o 
  -4   1   2     7188.58     8553.30     94.26 o 
  -3   1   2     6976.23     8711.11     96.15 o 
  -2   1   2      430.78      274.07      5.51 o 
  -1   1   2     8139.88    10434.99     91.76 o 
   0   1   2      507.32      934.64     17.26 o 
   1   1   2     9358.91     8148.97     90.98 o 
   2   1   2    24242.86    25600.45    210.55 o 
   3   1   2     5278.60     6871.97     59.53 o 
   4   1   2    21682.29    24150.62    199.64 o 
   5   1   2     4781.69     5136.65     53.95 o 
   6   1   2       13.10       33.48      7.50 o 
   7   1   2        0.67        1.06      6.89 o 
   8   1   2      920.69     1249.65     22.14 o 
   9   1   2     1315.52     1096.54     26.72 o 
  10   1   2      193.75      347.85     14.58 o 
  11   1   2      170.41      265.37     14.03 o 
  12   1   2      314.25      273.17     15.32 o 
  13   1   2       45.82       26.32     16.01 o 
  14   1   2      119.15      107.23     17.51 o 
  15   1   2       97.85       86.14     23.74 o 
  16   1   2      212.59      225.15     26.82 o 
  17   1   2      267.98      263.07     29.40 o 
  18   1   2        7.14       21.51     23.03 o 
  19   1   2       20.30       40.29     22.62 o 
  20   1   2       38.47       44.51     23.87 o 
  21   1   2        4.57       12.30     23.97 o 
 -21   2   2        4.41       16.80     51.40 o 
 -20   2   2       98.56      101.19     27.03 o 
 -19   2   2       48.34       65.45     24.50 o 
 -18   2   2     1647.17     1510.69     53.83 o 
 -17   2   2       14.48        3.75     20.99 o 
 -16   2   2     1760.61     1751.98     54.56 o 
 -15   2   2        0.48      -22.67     19.00 o 
 -14   2   2      394.73      415.49     29.25 o 
 -13   2   2     3409.35     4096.69     80.74 o 
 -12   2   2      615.85      483.64     23.36 o 
 -11   2   2      464.50      367.28     20.13 o 
 -10   2   2      564.26      529.37     16.30 o 
  -9   2   2     1411.91     1402.08     23.36 o 
  -8   2   2     3454.96     3356.45     39.96 o 
  -7   2   2     1842.47     2424.38     37.17 o 
  -6   2   2     1835.07     1763.32     29.85 o 
  -5   2   2     2174.09     2242.24     40.30 o 
  -4   2   2       24.15       18.40     10.83 o 
  -3   2   2    14872.79    15880.89    167.07 o 
  -2   2   2    45046.60    48914.32    538.29 o 
  -1   2   2    26337.57    28491.66    301.87 o 
   0   2   2    25921.82    26244.70    244.14 o 
   1   2   2      893.96     1195.15     11.30 o 
   2   2   2       51.64       35.89      5.16 o 
   3   2   2      582.30      770.64     11.48 o 
   4   2   2       53.25       37.40      7.94 o 
   5   2   2       68.01       48.12      6.27 o 
   6   2   2    11532.78    12546.22    108.58 o 
   7   2   2     1454.48     1522.24     21.08 o 
   8   2   2    10324.22    10890.11    119.61 o 
   9   2   2        6.93        8.73      9.76 o 
  10   2   2     2214.63     1815.69     29.51 o 
  11   2   2       27.39       24.68     10.72 o 
  12   2   2        1.61        7.31     16.02 o 
  13   2   2      287.35      372.66     36.88 o 
  14   2   2     2308.52     2283.35     46.43 o 
  15   2   2     5057.88     5079.47    108.01 o 
  16   2   2      224.09      244.80     26.51 o 
  17   2   2      554.43      620.21     38.99 o 
  18   2   2       97.76       98.19     24.21 o 
  19   2   2      199.38      240.12     33.30 o 
  20   2   2       66.51       80.34     26.18 o 
 -20   3   2       32.47       31.40     24.75 o 
 -19   3   2      331.81      318.69     49.13 o 
 -18   3   2       13.86        3.19     22.62 o 
 -17   3   2       68.79       72.10     22.58 o 
 -16   3   2      200.95      271.15     28.17 o 
 -15   3   2       27.88       30.28     21.12 o 
 -14   3   2     1222.70     1218.69     49.12 o 
 -13   3   2     1231.05     1042.39     33.24 o 
 -12   3   2      309.17      350.54     20.76 o 
 -11   3   2        2.64      -11.05     13.30 o 
 -10   3   2     7300.23     7939.02     98.86 o 
  -9   3   2        0.30       37.89     11.58 o 
  -8   3   2     2363.83     2113.24     36.41 o 
  -7   3   2      100.70      132.82     11.29 o 
  -6   3   2     5511.62     5408.15     66.55 o 
  -5   3   2     2239.09     1628.98     27.62 o 
  -4   3   2     5549.11     6530.04     75.20 o 
  -3   3   2    17267.14    18854.79    174.08 o 
  -2   3   2     2723.92     2647.11     31.32 o 
  -1   3   2      106.98      133.83      6.91 o 
   0   3   2     2051.83     2056.80     31.59 o 
   1   3   2    26339.01    30028.97    325.40 o 
   2   3   2      598.16      919.75     13.78 o 
   3   3   2    10101.26     9609.99     91.13 o 
   4   3   2        4.19       40.93      8.29 o 
   5   3   2     8103.34     9152.27    123.79 o 
   6   3   2     6726.12     6161.19     63.06 o 
   7   3   2     5342.16     5796.68     55.42 o 
   8   3   2     5269.77     5535.13     54.47 o 
   9   3   2     2710.79     2904.16     34.26 o 
  10   3   2     1551.31     1512.87     29.98 o 
  11   3   2       41.12       -5.25     11.64 o 
  12   3   2     1417.15     1386.93     48.26 o 
  13   3   2      625.31      568.16     51.76 o 
  14   3   2        0.13      -15.11     17.84 o 
  15   3   2        5.55       11.94     15.50 o 
  16   3   2      305.96      291.86     23.00 o 
  17   3   2     1859.94     1983.08     58.21 o 
  18   3   2        0.70       -5.61     26.27 o 
  19   3   2      670.15      634.60     38.17 o 
  20   3   2        7.93      -11.74     22.03 o 
 -20   4   2       64.32       29.96     25.27 o 
 -19   4   2       60.17       69.74     24.80 o 
 -18   4   2       76.53       92.42     25.24 o 
 -17   4   2      841.13      774.88     33.38 o 
 -16   4   2      297.40      339.17     23.76 o 
 -15   4   2      152.74      139.17     19.41 o 
 -14   4   2     2310.18     2480.52     73.50 o 
 -13   4   2       62.98       29.72     16.25 o 
 -12   4   2       49.70       54.27     16.67 o 
 -11   4   2      953.62      883.32     34.63 o 
 -10   4   2     3439.43     3506.05     54.30 o 
  -9   4   2     1902.23     1363.59     40.67 o 
  -8   4   2     2781.35     3617.20     84.18 o 
  -7   4   2     5173.48     5752.40     77.45 o 
  -6   4   2      490.81      603.81     18.68 o 
  -5   4   2      873.68      886.03     19.75 o 
  -4   4   2     2242.23     2538.00     30.22 o 
  -3   4   2     1740.43     1449.61     18.60 o 
  -2   4   2     2230.36     2428.97     25.72 o 
  -1   4   2     4015.58     4185.55     51.49 o 
   0   4   2       76.04      156.46     16.86 o 
   1   4   2      388.86      199.57     10.81 o 
   2   4   2      911.09      912.66     14.76 o 
   3   4   2      148.70      271.32     12.06 o 
   4   4   2     1613.02     1980.65     29.15 o 
   5   4   2     1982.03     1865.93     39.41 o 
   6   4   2     7770.84     7199.86     72.77 o 
   7   4   2     2108.80     1553.34     29.36 o 
   8   4   2     3903.82     3735.67     46.54 o 
   9   4   2      244.25      209.53     14.69 o 
  10   4   2      314.29      290.07     16.01 o 
  11   4   2      628.77      676.88     22.73 o 
  12   4   2        0.27       14.66     13.20 o 
  13   4   2      430.16      420.53     26.99 o 
  14   4   2       31.47       61.31     17.53 o 
  15   4   2     1808.52     1846.34     43.82 o 
  16   4   2       75.25       57.56     18.28 o 
  17   4   2        0.62       30.63     18.47 o 
  18   4   2      249.45      287.98     30.62 o 
  19   4   2      722.84      745.33     41.98 o 
  20   4   2        0.83       19.48     23.39 o 
 -19   5   2      232.56      177.51     27.28 o 
 -18   5   2       54.84       48.27     22.12 o 
 -17   5   2      385.93      379.97     22.97 o 
 -16   5   2      586.15      558.59     33.12 o 
 -15   5   2      115.31       98.61     26.70 o 
 -14   5   2      132.30      127.93     23.97 o 
 -13   5   2     3650.47     3506.01     74.54 o 
 -12   5   2      818.48      805.52     29.61 o 
 -11   5   2       23.60        5.66     14.62 o 
 -10   5   2     8051.59     8337.37    108.01 o 
  -9   5   2       35.12       17.01     16.74 o 
  -8   5   2    12821.29    13200.38    149.90 o 
  -7   5   2      401.85      355.04     25.68 o 
  -6   5   2     1022.05      998.65     22.65 o 
  -5   5   2     5589.37     6669.47     68.63 o 
  -4   5   2    10075.76    11399.36    110.30 o 
  -3   5   2      159.16      202.61      7.87 o 
  -2   5   2     1061.24      928.54     23.27 o 
  -1   5   2     3280.46     3295.88     52.65 o 
   0   5   2     4684.62     4357.77     65.69 o 
   1   5   2      216.95      165.61     11.11 o 
   2   5   2     7983.02     8124.01     77.93 o 
   3   5   2       21.80       17.16      7.90 o 
   4   5   2    13029.93    15141.97    163.00 o 
   5   5   2    11743.65    12602.24    138.53 o 
   6   5   2    13092.19    14873.29    162.72 o 
   7   5   2    11878.11    12130.10    136.46 o 
   8   5   2     6600.40     6858.46     84.99 o 
   9   5   2     3989.61     4391.31     66.19 o 
  10   5   2      543.52      671.53     23.06 o 
  11   5   2       75.25       48.45     13.16 o 
  12   5   2      987.27      941.65     26.85 o 
  13   5   2     1139.17     1176.74     33.67 o 
  14   5   2     2502.68     2696.30     45.55 o 
  15   5   2       13.76        6.92     16.18 o 
  16   5   2     1907.32     1941.23     74.81 o 
  17   5   2      610.89      622.14     30.77 o 
  18   5   2      383.36      401.97     26.51 o 
  19   5   2      389.92      489.56     36.27 o 
 -19   6   2      313.04      352.86     27.54 o 
 -18   6   2       11.28      -14.94     14.89 o 
 -17   6   2      368.31      431.11     23.98 o 
 -16   6   2      208.69      188.32     22.12 o 
 -15   6   2      953.00      915.93     49.43 o 
 -14   6   2        0.74      -12.91     20.90 o 
 -13   6   2      557.64      492.48     28.58 o 
 -12   6   2     3724.43     4347.47     67.65 o 
 -11   6   2     1835.60     1901.00     41.00 o 
 -10   6   2       18.69       19.79     14.08 o 
  -9   6   2     8051.39     8582.04    106.07 o 
  -8   6   2     1703.17     1526.02     42.75 o 
  -7   6   2    10579.62    10319.25    120.52 o 
  -6   6   2      978.10     1035.76     19.80 o 
  -5   6   2     1791.39     1483.83     23.38 o 
  -4   6   2       28.67       50.32      6.96 o 
  -3   6   2     7739.82     8787.99     81.33 o 
  -2   6   2      543.34      603.52     21.91 o 
  -1   6   2     3440.68     3467.46     57.12 o 
   0   6   2     6122.85     6478.63     94.67 o 
   1   6   2    13163.30    14089.78    188.96 o 
   2   6   2       58.19       55.13      6.72 o 
   3   6   2     1506.52     1539.54     22.61 o 
   4   6   2     7537.65     7123.85     83.75 o 
   5   6   2    20314.37    21031.71    224.74 o 
   6   6   2     2319.03     2388.73     37.74 o 
   7   6   2     9611.17    10422.85    120.36 o 
   8   6   2     5536.32     5462.69     72.11 o 
   9   6   2     5547.17     5709.53     67.71 o 
  10   6   2     2590.65     2320.26     53.10 o 
  11   6   2     1220.33     1072.10     31.89 o 
  12   6   2      342.02      383.03     19.55 o 
  13   6   2     1494.60     1499.77     33.57 o 
  14   6   2     1474.48     1437.97     33.41 o 
  15   6   2      294.00      322.60     20.49 o 
  16   6   2        4.39        7.63     22.68 o 
  17   6   2      119.32      103.91     20.66 o 
  18   6   2       93.67      124.28     20.89 o 
  19   6   2       64.31       46.66     19.56 o 
 -18   7   2       33.05        8.03     16.35 o 
 -17   7   2      370.69      367.07     22.97 o 
 -16   7   2       45.86       36.04     19.01 o 
 -15   7   2      301.18      354.97     24.32 o 
 -14   7   2      348.90      408.46     24.85 o 
 -13   7   2        7.98       -7.64     19.79 o 
 -12   7   2       33.23       12.63     15.16 o 
 -11   7   2      189.38      156.96     18.20 o 
 -10   7   2      200.37      191.39     24.93 o 
  -9   7   2     4133.80     4502.05     84.40 o 
  -8   7   2      249.36      236.94     18.30 o 
  -7   7   2     2736.42     2686.76     55.12 o 
  -6   7   2      717.59      567.92     24.02 o 
  -5   7   2      425.16      468.80     15.92 o 
  -4   7   2       49.67       35.36      7.43 o 
  -3   7   2        2.87       23.37      7.11 o 
  -2   7   2      930.91      751.69     25.64 o 
  -1   7   2     2373.68     2443.61     46.51 o 
   0   7   2     6725.03     6019.52     91.09 o 
   1   7   2        1.68       14.79     10.27 o 
   2   7   2     2065.33     2334.94     30.71 o 
   3   7   2       78.73       67.94      8.27 o 
   4   7   2       84.36      113.79     10.74 o 
   5   7   2        3.21       10.89      9.14 o 
   6   7   2     1319.55     1212.25     40.02 o 
   7   7   2    14465.71    14980.83    167.66 o 
   8   7   2       54.82       59.34     15.46 o 
   9   7   2     3530.37     3290.64     46.79 o 
  10   7   2     1961.51     2036.30     36.42 o 
  11   7   2      426.14      392.06     19.62 o 
  12   7   2      136.28      137.49     15.85 o 
  13   7   2       38.20       40.55     13.95 o 
  14   7   2       43.08       34.28     14.68 o 
  15   7   2      179.60       98.68     17.02 o 
  16   7   2     2486.98     2535.63     52.37 o 
  17   7   2       11.72       12.55     18.19 o 
  18   7   2        7.20      -19.40     17.64 o 
 -17   8   2       38.80       63.21     16.89 o 
 -16   8   2        6.57        3.14     17.46 o 
 -15   8   2      109.92      152.75     20.55 o 
 -14   8   2      253.33      246.99     21.46 o 
 -13   8   2      108.05      124.77     18.36 o 
 -12   8   2       32.02       43.02     16.06 o 
 -11   8   2      876.59      773.42     29.13 o 
 -10   8   2       40.66       30.34     14.68 o 
  -9   8   2      316.49      247.61     18.58 o 
  -8   8   2        5.75       16.55     13.10 o 
  -7   8   2     1209.61     1349.51     31.55 o 
  -6   8   2      514.29      530.47     22.06 o 
  -5   8   2      250.06      193.01     19.46 o 
  -4   8   2     1090.56     1043.05     20.24 o 
  -3   8   2       45.22       29.55      8.71 o 
  -2   8   2     1777.77     1732.72     41.02 o 
  -1   8   2        5.48       19.99     36.92 o 
   0   8   2      590.50      604.58     24.99 o 
   1   8   2     1224.04     1161.06     32.37 o 
   2   8   2      492.25      457.62     19.48 o 
   3   8   2      771.69      764.48     21.74 o 
   4   8   2       52.58       78.48     11.67 o 
   5   8   2      811.75      700.61     22.08 o 
   6   8   2        8.01        2.11     11.00 o 
   7   8   2      593.79      523.48     22.65 o 
   8   8   2       16.75        4.37     12.74 o 
   9   8   2     1606.21     1446.35     41.68 o 
  10   8   2      262.93      255.69     16.98 o 
  11   8   2      894.53      861.40     26.66 o 
  12   8   2      261.56      205.96     17.68 o 
  13   8   2        5.06      -12.55     14.07 o 
  14   8   2      812.68      787.95     27.48 o 
  15   8   2       42.15       30.63     15.94 o 
  16   8   2      179.98      216.03     20.64 o 
  17   8   2        8.83      -22.61     15.07 o 
 -16   9   2      120.51       96.93     25.53 o 
 -15   9   2      966.89      994.72     35.76 o 
 -14   9   2       17.11       23.19     16.81 o 
 -13   9   2      134.66      123.68     19.25 o 
 -12   9   2      367.91      376.35     23.28 o 
 -11   9   2      171.44      128.53     17.14 o 
 -10   9   2      365.77      322.83     20.93 o 
  -9   9   2     1428.49     1271.90     33.62 o 
  -8   9   2      412.32      420.47     21.52 o 
  -7   9   2     1808.14     1700.38     54.95 o 
  -6   9   2      416.98      422.10     20.31 o 
  -5   9   2       18.23        6.94     11.85 o 
  -4   9   2      519.15      538.81     19.11 o 
  -3   9   2      378.90      335.27     13.87 o 
  -2   9   2     1665.13     1423.64     33.75 o 
  -1   9   2     6979.62     6745.17    122.66 o 
   0   9   2     5121.87     5292.80     87.43 o 
   1   9   2     4718.89     4511.17     79.43 o 
   2   9   2      271.51      283.19     14.66 o 
   3   9   2       74.95       86.39     10.56 o 
   4   9   2      435.81      419.09     19.13 o 
   5   9   2       26.61       10.88     11.80 o 
   6   9   2      195.56      247.69     26.79 o 
   7   9   2     2140.52     2267.99     41.39 o 
   8   9   2      387.23      354.29     27.62 o 
   9   9   2      944.32      836.24     25.57 o 
  10   9   2      930.05      901.15     26.37 o 
  11   9   2       48.04       44.54     13.80 o 
  12   9   2     1822.87     1866.72     38.34 o 
  13   9   2       61.15       80.87     16.22 o 
  14   9   2     1455.16     1438.18     43.47 o 
  15   9   2      321.27      424.55     27.67 o 
  16   9   2     1031.93     1064.12     38.11 o 
 -15  10   2      158.90      177.08     22.11 o 
 -14  10   2      314.91      300.85     23.84 o 
 -13  10   2      480.95      441.00     42.02 o 
 -12  10   2      403.71      458.21     25.19 o 
 -11  10   2      830.74      865.86     33.22 o 
 -10  10   2       91.96       60.07     16.44 o 
  -9  10   2     1899.82     1764.99     45.33 o 
  -8  10   2      694.63      683.69     29.64 o 
  -7  10   2      550.24      631.61     25.46 o 
  -6  10   2     1749.13     1670.42     46.86 o 
  -5  10   2     1404.40     1499.49     35.01 o 
  -4  10   2     2258.75     2307.57     37.36 o 
  -3  10   2     2201.43     2164.15     32.00 o 
  -2  10   2     1300.77     1296.77     25.20 o 
  -1  10   2     1554.63     1695.39     36.81 o 
   0  10   2     2694.39     2601.22     46.86 o 
   1  10   2      895.30      816.65     65.16 o 
   2  10   2        1.46       -1.66      9.71 o 
   3  10   2      123.23      100.29     11.49 o 
   4  10   2       39.56       16.78     12.53 o 
   5  10   2      127.21       97.72     14.43 o 
   6  10   2      234.69      214.38     15.39 o 
   7  10   2        9.54        3.41     11.85 o 
   8  10   2      686.82      613.29     23.01 o 
   9  10   2      330.26      412.29     19.89 o 
  10  10   2     1251.48     1152.67     35.57 o 
  11  10   2       66.26       63.73     36.18 o 
  12  10   2      300.11      261.57     33.28 o 
  13  10   2       25.17       22.17     17.17 o 
  14  10   2       12.28       -0.32     47.99 o 
  15  10   2       87.65       49.60     64.44 o 
 -14  11   2       24.69       22.77     17.85 o 
 -13  11   2      472.36      465.70     39.51 o 
 -12  11   2       38.84       41.62     18.05 o 
 -11  11   2       41.54       53.08     17.12 o 
 -10  11   2       30.89       57.73     22.67 o 
  -9  11   2      373.49      441.83     23.59 o 
  -8  11   2      659.44      667.42     32.74 o 
  -7  11   2      591.04      740.93     27.26 o 
  -6  11   2      217.05      147.85     22.90 o 
  -5  11   2     1526.55     1662.48     38.17 o 
  -4  11   2       24.75       -7.27     12.14 o 
  -3  11   2     3743.21     3701.82     50.90 o 
  -2  11   2     1168.60     1275.71     25.81 o 
  -1  11   2     4056.01     4255.64     66.24 o 
   0  11   2     3441.22     3741.42     61.00 o 
   1  11   2     1912.81     2017.15     54.25 o 
   2  11   2        1.84       -1.47      9.85 o 
   3  11   2     1782.00     1688.57     29.03 o 
   4  11   2       37.26       19.82     28.66 o 
   5  11   2      120.90      124.99     17.29 o 
   6  11   2      175.40      133.80     21.44 o 
   7  11   2     1122.82     1062.08     33.25 o 
   8  11   2       16.99       41.03     16.40 o 
   9  11   2     1081.61     1101.29     74.68 o 
  10  11   2      451.65      530.67     35.87 o 
  11  11   2       72.82       91.64     23.36 o 
  12  11   2      439.38      474.69     83.67 o 
  13  11   2      318.45      359.52     34.08 o 
  14  11   2     1238.45     1384.64     55.93 o 
 -12  12   2       25.01        9.02     29.68 o 
 -11  12   2      458.82      498.33     39.01 o 
 -10  12   2       12.16       -3.97     15.50 o 
  -9  12   2      245.63      283.04     31.09 o 
  -8  12   2       11.50       12.43     15.27 o 
  -7  12   2      306.82      274.95     23.22 o 
  -6  12   2      207.65      227.52     27.26 o 
  -5  12   2      290.90      326.80     33.89 o 
  -4  12   2      742.21      802.28     24.78 o 
  -3  12   2     1250.09     1325.26     30.33 o 
  -2  12   2       41.67       73.89     15.58 o 
  -1  12   2       57.11       24.41     29.79 o 
   0  12   2     1313.35     1363.54     46.55 o 
   1  12   2       19.85       10.86     14.37 o 
   2  12   2       40.06       50.25     19.21 o 
   3  12   2       23.01       39.35     20.20 o 
   4  12   2        1.73       10.42     18.86 o 
   5  12   2      206.88      200.65     31.34 o 
   6  12   2       77.16      118.64     24.14 o 
   7  12   2      393.68      482.54     34.36 o 
   8  12   2      201.64      235.39     28.73 o 
   9  12   2       63.62       30.81     44.06 o 
  10  12   2       38.84       38.22     23.27 o 
  11  12   2      119.52       86.15     25.20 o 
  12  12   2      151.80      154.34     29.16 o 
 -10  13   2        2.33        3.10     29.58 o 
  -9  13   2      388.22      456.74     45.51 o 
  -8  13   2       94.41      134.46     34.34 o 
  -7  13   2      673.93      685.53     50.68 o 
  -6  13   2       20.27       23.89     19.45 o 
  -5  13   2       32.18       26.65     20.35 o 
  -4  13   2       44.25        6.92     15.16 o 
  -3  13   2      747.04      824.97     30.95 o 
  -2  13   2       91.78       68.82     16.42 o 
  -1  13   2      205.16      202.85     19.19 o 
   0  13   2     1380.57     1343.54     63.92 o 
   1  13   2       13.21       48.60     20.58 o 
   2  13   2      247.79      266.03     27.51 o 
   3  13   2       70.62       76.18     26.06 o 
   4  13   2      214.82      248.97     33.10 o 
   5  13   2      109.39       91.66     24.05 o 
   6  13   2      151.29      182.29     26.89 o 
   7  13   2      280.61      378.69     32.59 o 
   8  13   2       25.64       14.06     22.82 o 
   9  13   2      604.07      577.71     39.31 o 
  10  13   2       44.60       13.86     58.13 o 
  -5  14   2       71.06       88.74     32.06 o 
  -4  14   2      159.60      138.18     32.89 o 
  -3  14   2       63.81       46.96     27.72 o 
  -2  14   2       24.55      -31.44     22.34 o 
  -1  14   2      115.95       67.23     27.51 o 
   1  14   2      308.34      227.54     36.41 o 
   2  14   2      154.02      178.34     32.06 o 
   3  14   2       63.47       69.28     24.93 o 
   4  14   2      119.00      118.15     25.45 o 
   5  14   2      400.59      383.51     33.94 o 
   6  14   2      239.62      243.73     30.52 o 
   7  14   2      186.28      202.60     30.22 o 
 -21   1   3        5.55        9.82     29.58 o 
 -20   1   3       38.79       58.42     23.91 o 
 -19   1   3       23.38       11.39     22.77 o 
 -18   1   3     1838.14     1840.35     56.68 o 
 -17   1   3      448.08      510.74     57.09 o 
 -16   1   3     2002.22     2075.82     58.14 o 
 -15   1   3      440.66      445.61     47.78 o 
 -14   1   3      523.62      594.72     51.51 o 
 -13   1   3     1418.37     1585.81     48.71 o 
 -12   1   3      931.99      846.92     36.25 o 
 -11   1   3       21.46       57.44     16.84 o 
 -10   1   3     3186.00     2377.12     41.90 o 
  -9   1   3      188.43      180.66     14.56 o 
  -8   1   3    10294.93    10345.80    118.93 o 
  -7   1   3     6100.34     6669.52     80.28 o 
  -6   1   3     3317.72     3667.14     48.99 o 
  -5   1   3      837.62     1173.92     22.76 o 
  -4   1   3     3254.70     4122.50     49.47 o 
  -3   1   3    13781.97    14868.38    139.73 o 
  -2   1   3     4402.67     4137.04     37.02 o 
  -1   1   3     2112.12     1745.89     15.43 o 
   0   1   3    17992.18    18793.99    267.95 o 
   1   1   3     1193.38     1492.20     20.91 o 
   2   1   3      436.36      190.42      6.87 o 
   3   1   3      302.47      122.38      6.66 o 
   4   1   3     2595.82     2855.41     36.84 o 
   5   1   3     4962.94     5554.16     57.99 o 
   6   1   3    53089.60    61846.33    570.10 o 
   7   1   3     6506.64     5370.13     58.29 o 
   8   1   3    31636.86    33027.02    310.41 o 
   9   1   3    22208.74    24390.41    233.20 o 
  10   1   3      818.42      798.46     20.80 o 
  11   1   3     2635.14     2763.10     44.85 o 
  12   1   3     1590.74     1610.76     30.90 o 
  13   1   3     8387.75     8407.75    108.92 o 
  14   1   3     1616.16     1449.13     48.58 o 
  15   1   3     9475.68    10655.00    166.31 o 
  16   1   3        3.66       -1.65     32.37 o 
  17   1   3      999.42      989.33     42.08 o 
  18   1   3        2.47      -16.38     26.48 o 
  19   1   3       10.94       -9.65     21.48 o 
  20   1   3       52.18       92.19     25.96 o 
  21   1   3       44.15       38.24     24.70 o 
 -20   2   3       16.01        6.04     51.92 o 
 -19   2   3      172.28      217.80     41.58 o 
 -18   2   3        1.78       -2.74     23.41 o 
 -17   2   3      312.43      382.11     34.03 o 
 -16   2   3      342.39      293.51     29.69 o 
 -15   2   3      963.73      849.60     39.57 o 
 -14   2   3      121.35      131.08     23.37 o 
 -13   2   3      933.45      902.86     31.74 o 
 -12   2   3       23.43      -12.02     14.44 o 
 -11   2   3       18.75       12.95     13.69 o 
 -10   2   3      540.96      709.60     24.15 o 
  -9   2   3     4180.71     3943.29     56.79 o 
  -8   2   3      114.69       24.97     10.58 o 
  -7   2   3      832.68      486.57     20.73 o 
  -6   2   3     2570.81     2928.06     41.55 o 
  -5   2   3     1799.06     1519.04     30.64 o 
  -4   2   3    19464.55    24300.27    443.59 o 
  -3   2   3     2293.57     2684.55     34.11 o 
  -2   2   3    16414.86    18490.53    150.41 o 
  -1   2   3    13269.76    14720.13    138.68 o 
   0   2   3     1700.78      998.92     16.28 o 
   1   2   3     7424.78     6432.75     55.47 o 
   2   2   3      182.98       99.36      4.58 o 
   3   2   3    24802.80    26075.10    214.77 o 
   4   2   3    11928.37    15358.21    129.30 o 
   5   2   3    12840.67    16133.11    136.44 o 
   6   2   3     1187.38     1519.95     20.78 o 
   7   2   3     2754.98     2683.96     44.07 o 
   8   2   3       61.24      111.45      9.96 o 
   9   2   3      175.64       80.57      9.83 o 
  10   2   3     1912.78     1377.95     25.72 o 
  11   2   3      443.42      292.09     21.41 o 
  12   2   3     1246.24     1403.72     35.12 o 
  13   2   3     1244.68     1159.16     33.69 o 
  14   2   3        1.02      -23.30     15.53 o 
  15   2   3     1475.19     1310.01     37.04 o 
  16   2   3      161.30      139.24     24.02 o 
  17   2   3      687.74      626.15     36.48 o 
  18   2   3       83.08       39.19     23.33 o 
  19   2   3      200.16      160.80     27.69 o 
  20   2   3        0.05      -14.33     20.11 o 
 -20   3   3       33.20       47.66     23.68 o 
 -19   3   3        9.57       16.55     27.41 o 
 -18   3   3      817.53      852.00     43.95 o 
 -17   3   3      759.61      724.37     41.09 o 
 -16   3   3      116.77      113.17     24.18 o 
 -15   3   3      261.97      227.20     22.85 o 
 -14   3   3        2.96        2.54     16.65 o 
 -13   3   3      132.04       54.96     17.12 o 
 -12   3   3     1111.25     1459.57     68.01 o 
 -11   3   3        8.48      -18.19     14.07 o 
 -10   3   3        2.14        6.01     12.59 o 
  -9   3   3      288.17      215.48     14.65 o 
  -8   3   3     4341.56     4800.89     63.73 o 
  -7   3   3      730.97     1223.89     27.67 o 
  -6   3   3      253.10      687.38     18.82 o 
  -5   3   3        0.75       23.36      8.23 o 
  -4   3   3     2311.36     2162.19     33.08 o 
  -3   3   3     8780.00     9944.57    108.80 o 
  -2   3   3     1857.37     2100.53     22.35 o 
  -1   3   3     1808.89     1227.51     19.31 o 
   0   3   3     2765.88     2709.92     30.48 o 
   1   3   3     7323.52     6962.44     54.65 o 
   2   3   3      378.29      471.69      9.40 o 
   3   3   3      119.06       85.19      7.54 o 
   4   3   3      260.05      203.29      7.55 o 
   5   3   3      603.47      815.65     15.64 o 
   6   3   3     4465.71     4301.00     42.63 o 
   7   3   3      164.47      227.56     10.02 o 
   8   3   3     4825.34     5492.95     54.42 o 
   9   3   3      236.25      211.31     10.62 o 
  10   3   3      209.89      263.29     15.15 o 
  11   3   3       93.56       78.55     15.06 o 
  12   3   3      666.71      689.67     40.91 o 
  13   3   3      171.82      197.80     20.76 o 
  14   3   3       56.70       88.76     34.90 o 
  15   3   3     4179.10     4259.72     69.94 o 
  16   3   3      525.83      528.92     26.71 o 
  17   3   3       88.72       50.57     22.25 o 
  18   3   3        2.00       -4.63     25.86 o 
  19   3   3       66.64       80.63     24.17 o 
  20   3   3      165.39      212.96     29.32 o 
 -20   4   3       14.76       -4.97     47.27 o 
 -19   4   3      144.01      193.03     30.93 o 
 -18   4   3      216.89      217.96     28.23 o 
 -17   4   3       51.84       99.52     25.85 o 
 -16   4   3     3026.83     2954.41     90.12 o 
 -15   4   3      386.63      326.99     23.54 o 
 -14   4   3      410.22      387.86     24.35 o 
 -13   4   3        4.87        8.95     16.03 o 
 -12   4   3     4030.80     4360.11     82.65 o 
 -11   4   3       38.67        6.11     15.39 o 
 -10   4   3    10118.24     9254.79    113.12 o 
  -9   4   3     3752.47     4429.71     62.60 o 
  -8   4   3     8308.31     9634.91    113.82 o 
  -7   4   3      664.05      627.63     20.01 o 
  -6   4   3    14151.66    15627.88    170.56 o 
  -5   4   3     2228.16     3032.41     35.41 o 
  -4   4   3     1468.15     1074.43     19.35 o 
  -3   4   3      875.99     1020.41     15.37 o 
  -2   4   3     1729.78     1617.58     19.87 o 
  -1   4   3       25.10       16.37      6.96 o 
   0   4   3     8218.22     9214.36    103.74 o 
   1   4   3     3154.95     3073.19     66.48 o 
   2   4   3     3056.66     2627.85     26.62 o 
   3   4   3     3656.89     3234.12     35.47 o 
   4   4   3     3063.54     2690.53     37.51 o 
   5   4   3     9754.92    10245.93     90.09 o 
   6   4   3     7008.93     7855.81     71.68 o 
   7   4   3    14793.53    15318.24    132.53 o 
   8   4   3      227.17      153.34      9.51 o 
   9   4   3      877.71      850.60     29.89 o 
  10   4   3      137.05      157.90     13.82 o 
  11   4   3     1124.95     1220.85     28.17 o 
  12   4   3      283.27      354.01     18.63 o 
  13   4   3      186.18      216.47     22.79 o 
  14   4   3     1575.16     1550.91     39.36 o 
  15   4   3      944.03      848.47     58.52 o 
  16   4   3     1152.73     1178.03     36.66 o 
  17   4   3     2816.51     2865.53     58.04 o 
  18   4   3       38.45       59.88     23.11 o 
  19   4   3      932.27      945.96     45.05 o 
  20   4   3       52.64       68.26     25.16 o 
 -19   5   3        3.09        2.10     22.23 o 
 -18   5   3       37.25       48.61     19.28 o 
 -17   5   3     1362.98     1303.67     40.90 o 
 -16   5   3        7.22       21.99     18.78 o 
 -15   5   3     1114.82     1099.35     36.74 o 
 -14   5   3      134.65      112.80     18.74 o 
 -13   5   3        3.06        3.74     15.78 o 
 -12   5   3     1243.22     1445.15     68.76 o 
 -11   5   3     1699.41     1711.13     38.78 o 
 -10   5   3      675.19      640.69     25.89 o 
  -9   5   3      988.78      841.86     31.53 o 
  -8   5   3     2409.00     2225.97     38.95 o 
  -7   5   3     1536.99     1206.17     33.93 o 
  -6   5   3       71.87      129.09     10.99 o 
  -5   5   3      155.92      218.45     10.27 o 
  -4   5   3     5575.72     5923.83     61.82 o 
  -3   5   3     8281.75    10373.61     89.88 o 
  -2   5   3       28.29       69.61      9.09 o 
  -1   5   3    20027.71    20848.99    226.06 o 
   0   5   3     4300.34     3921.30     50.56 o 
   1   5   3     3511.69     3525.51     46.58 o 
   2   5   3     2270.71     2766.97     28.69 o 
   3   5   3      452.34      529.04     13.34 o 
   4   5   3    12673.88    11892.84    115.24 o 
   5   5   3     2584.11     2239.23     30.69 o 
   6   5   3     5774.19     5708.05     70.10 o 
   7   5   3        3.33        1.24      8.70 o 
   8   5   3     3907.19     4092.70     50.75 o 
   9   5   3      543.93      734.71     21.61 o 
  10   5   3      405.07      501.55     19.68 o 
  11   5   3      625.70      733.42     23.55 o 
  12   5   3      228.54      234.03     17.02 o 
  13   5   3     1940.52     1764.94     44.45 o 
  14   5   3       14.64       33.69     18.57 o 
  15   5   3      941.24      818.77     31.70 o 
  16   5   3     1003.66     1041.92     35.98 o 
  17   5   3       49.51       72.39     19.51 o 
  18   5   3      558.01      491.03     30.68 o 
  19   5   3      128.04      152.71     27.42 o 
 -19   6   3       22.41       23.27     19.27 o 
 -18   6   3       91.67       94.91     18.24 o 
 -17   6   3        0.59       11.83     18.65 o 
 -16   6   3     1122.03     1231.40     40.28 o 
 -15   6   3       77.02       53.23     17.87 o 
 -14   6   3       86.97      111.32     18.65 o 
 -13   6   3      361.66      363.45     22.43 o 
 -12   6   3      225.87      270.76     32.42 o 
 -11   6   3       98.29       54.23     17.22 o 
 -10   6   3     4227.31     4524.73     80.82 o 
  -9   6   3     4652.98     4612.68     87.29 o 
  -8   6   3      238.51      251.08     16.70 o 
  -7   6   3     5761.27     5970.28     77.10 o 
  -6   6   3        9.87        7.68      7.29 o 
  -5   6   3       32.90       27.44      7.21 o 
  -4   6   3     2206.96     2675.98     30.65 o 
  -3   6   3        6.30       12.15      6.01 o 
  -2   6   3     2260.47     2274.22     35.04 o 
  -1   6   3     2004.73     1861.79     31.00 o 
   0   6   3     7999.23     6883.32     83.32 o 
   1   6   3     7337.37     9020.57    105.50 o 
   2   6   3        2.73        5.11      5.31 o 
   3   6   3     1266.44     1239.68     21.25 o 
   4   6   3      333.65      279.70     13.05 o 
   5   6   3     8117.39     9110.91     92.93 o 
   6   6   3      211.12      147.54     10.83 o 
   7   6   3    11227.34    12519.66    125.31 o 
   8   6   3      787.14      755.89     23.38 o 
   9   6   3     4098.89     4098.95     53.22 o 
  10   6   3      414.10      425.79     18.96 o 
  11   6   3       54.22       34.12     12.78 o 
  12   6   3      173.87      127.30     17.16 o 
  13   6   3       14.71       10.93     17.85 o 
  14   6   3     1253.36     1162.95     30.90 o 
  15   6   3     1339.33     1308.90     38.96 o 
  16   6   3      823.27      733.77     32.23 o 
  17   6   3     1308.51     1335.19     40.95 o 
  18   6   3       27.85       22.63     19.62 o 
  19   6   3      225.23      228.87     24.57 o 
 -18   7   3       25.65       15.18     15.92 o 
 -17   7   3      271.07      332.92     25.71 o 
 -16   7   3       16.24       53.15     18.72 o 
 -15   7   3      467.67      516.47     29.92 o 
 -14   7   3      159.09      130.50     23.64 o 
 -13   7   3     3030.36     3075.65     56.01 o 
 -12   7   3        9.21        3.58     14.20 o 
 -11   7   3      942.77      879.90     32.20 o 
 -10   7   3       11.20       28.60     14.11 o 
  -9   7   3     4165.44     4527.26     98.79 o 
  -8   7   3      870.84      988.02     28.46 o 
  -7   7   3     6137.82     6326.89     82.04 o 
  -6   7   3        1.39        1.63     13.02 o 
  -5   7   3      766.75      851.59     19.68 o 
  -4   7   3        1.75       -4.97      6.91 o 
  -3   7   3        0.58        9.15      6.91 o 
  -2   7   3     1563.61     1504.64     39.24 o 
  -1   7   3     1488.94     1240.71     38.27 o 
   0   7   3      493.78      402.10     17.02 o 
   1   7   3     1286.67      838.59     28.23 o 
   2   7   3     1720.92     1414.27     20.84 o 
   3   7   3     2220.16     2127.69     26.82 o 
   4   7   3     1084.37     1166.29     22.33 o 
   5   7   3     3288.81     3052.12     44.21 o 
   6   7   3     3651.39     3255.52     43.11 o 
   7   7   3     1195.13     1139.91     25.59 o 
   8   7   3     1916.22     1807.99     32.14 o 
   9   7   3     3178.69     3055.63     44.71 o 
  10   7   3       23.74       25.31     12.50 o 
  11   7   3      273.40      223.84     16.36 o 
  12   7   3        1.14       -1.90     13.08 o 
  13   7   3       84.49       83.76     15.33 o 
  14   7   3      289.29      250.10     18.99 o 
  15   7   3       31.38       29.59     15.10 o 
  16   7   3      229.97      282.93     20.95 o 
  17   7   3       25.80       10.44     17.38 o 
  18   7   3      287.60      310.95     26.03 o 
 -17   8   3      152.34      153.14     22.51 o 
 -16   8   3       75.24       92.33     29.12 o 
 -15   8   3       11.94       -8.65     21.25 o 
 -14   8   3       14.76       26.38     17.55 o 
 -13   8   3      363.43      358.39     28.30 o 
 -12   8   3     1121.45     1160.26     34.73 o 
 -11   8   3       25.70       11.05     15.06 o 
 -10   8   3      346.87      361.21     21.44 o 
  -9   8   3     2351.42     2247.58     49.55 o 
  -8   8   3       55.35       30.86     13.17 o 
  -7   8   3     1889.43     1816.61     68.02 o 
  -6   8   3      497.88      651.72     23.87 o 
  -5   8   3      498.83      500.00     21.46 o 
  -4   8   3      150.11      176.11     14.51 o 
  -3   8   3     1638.30     1338.14     22.82 o 
  -2   8   3     2454.94     2671.28     45.13 o 
  -1   8   3     1673.36     1734.49     33.03 o 
   0   8   3     4339.51     4503.15     62.37 o 
   1   8   3       74.63      104.87     12.93 o 
   2   8   3      201.76      173.43     10.09 o 
   3   8   3     1693.88     1792.76     25.84 o 
   4   8   3      166.86      194.62     19.59 o 
   5   8   3       39.68       18.66     10.29 o 
   6   8   3      186.20      216.02     14.48 o 
   7   8   3     4103.06     4049.68     52.70 o 
   8   8   3      208.42      165.55     28.35 o 
   9   8   3     1087.40     1067.96     33.53 o 
  10   8   3       67.30       51.82     13.47 o 
  11   8   3      923.87      875.70     26.74 o 
  12   8   3       20.50      -17.58     12.74 o 
  13   8   3       38.04       17.91     14.45 o 
  14   8   3      252.61      240.81     18.84 o 
  15   8   3       92.12       63.52     16.75 o 
  16   8   3      779.30      746.00     28.34 o 
  17   8   3      150.70      136.67     27.63 o 
 -16   9   3      130.86       94.02     20.98 o 
 -15   9   3       39.22       20.21     20.41 o 
 -14   9   3      133.19      158.77     20.60 o 
 -13   9   3       64.75       21.07     16.94 o 
 -12   9   3       42.62        7.52     15.45 o 
 -11   9   3       14.42       35.60     19.80 o 
 -10   9   3      222.08      191.14     18.07 o 
  -9   9   3       81.77       57.61     15.37 o 
  -8   9   3      796.27      770.06     48.74 o 
  -7   9   3       56.28       94.06     14.74 o 
  -6   9   3     1130.78     1197.28     30.73 o 
  -5   9   3       39.05       16.02     11.87 o 
  -4   9   3     2711.00     2829.81     40.80 o 
  -3   9   3      190.05      141.54     11.38 o 
  -2   9   3     2461.90     2469.71     63.61 o 
  -1   9   3      859.42      670.00     24.62 o 
   0   9   3     1025.21      926.77     36.36 o 
   1   9   3       28.71       12.69     14.22 o 
   2   9   3      335.42      264.89     16.45 o 
   3   9   3      215.59      183.27     11.48 o 
   4   9   3       54.01       38.76     10.71 o 
   5   9   3      388.70      405.02     17.55 o 
   6   9   3       48.91       58.99     14.42 o 
   7   9   3      170.46      176.23     17.40 o 
   8   9   3      244.79      239.61     15.87 o 
   9   9   3       27.89       15.45     12.23 o 
  10   9   3      120.49      136.32     19.77 o 
  11   9   3       19.54       37.72     14.08 o 
  12   9   3      925.80      811.42     37.08 o 
  13   9   3       61.23       80.02     18.05 o 
  14   9   3      165.80      182.97     21.73 o 
  15   9   3       92.32       63.27     24.45 o 
  16   9   3       20.12       44.11     24.85 o 
 -15  10   3      519.90      534.10     29.21 o 
 -14  10   3       19.08       -7.74     15.97 o 
 -13  10   3      125.35      136.36     22.95 o 
 -12  10   3      522.69      464.24     40.80 o 
 -11  10   3      191.10      172.16     20.73 o 
 -10  10   3       35.01       32.26     16.72 o 
  -9  10   3     1953.70     1871.28     41.49 o 
  -8  10   3       15.18       -6.93     14.00 o 
  -7  10   3     1707.24     1788.89     38.91 o 
  -6  10   3      144.01      120.20     15.99 o 
  -5  10   3      283.03      266.30     21.68 o 
  -4  10   3      161.80      180.39     14.78 o 
  -3  10   3      775.58      934.86     24.45 o 
  -2  10   3     3803.47     3504.06     56.63 o 
  -1  10   3     2007.94     1976.12     43.39 o 
   0  10   3     4782.70     4711.98     68.79 o 
   1  10   3      127.22       68.66     14.83 o 
   2  10   3       29.45       24.14      9.24 o 
   3  10   3      284.04      245.76     13.09 o 
   4  10   3      591.79      553.76     20.52 o 
   5  10   3      403.77      427.16     18.54 o 
   6  10   3      349.14      413.00     21.95 o 
   7  10   3     1993.54     2145.58     44.59 o 
   8  10   3      317.75      422.60     29.79 o 
   9  10   3      838.58      785.05     30.44 o 
  10  10   3     1116.75     1163.44     35.88 o 
  11  10   3       82.02       93.07     24.20 o 
  12  10   3      693.78      676.08     39.41 o 
  13  10   3      104.13      131.99     35.37 o 
  14  10   3     2117.07     2288.06     67.83 o 
  15  10   3        9.68       -3.55     23.34 o 
 -14  11   3        4.55        5.45     17.06 o 
 -13  11   3       76.64       49.14     17.65 o 
 -12  11   3       34.42       15.01     16.18 o 
 -11  11   3      398.68      439.10     24.94 o 
 -10  11   3       91.71       75.26     17.25 o 
  -9  11   3      455.65      431.20     23.55 o 
  -8  11   3      192.13      200.88     19.46 o 
  -7  11   3       22.44        9.87     13.72 o 
  -6  11   3        2.59       -9.89     13.12 o 
  -5  11   3       32.14       35.94     14.00 o 
  -4  11   3       63.32       14.16     11.83 o 
  -3  11   3       82.15       72.58     13.07 o 
  -2  11   3      103.99      122.92     12.47 o 
  -1  11   3       79.12       75.95     15.62 o 
   0  11   3       49.61       25.60     19.51 o 
   1  11   3     3686.64     4025.01     63.45 o 
   2  11   3        3.42       12.56     19.66 o 
   3  11   3      238.42      227.51     18.86 o 
   4  11   3      123.55      141.81     17.22 o 
   5  11   3      877.53      895.22     46.65 o 
   6  11   3       18.62       -4.86     19.47 o 
   7  11   3      259.85      291.86     28.48 o 
   8  11   3        3.79      -24.31     17.76 o 
   9  11   3        2.10        6.38     21.75 o 
  10  11   3      326.49      338.05     31.66 o 
  11  11   3       52.38       87.88     34.96 o 
  12  11   3        0.70       10.58     26.89 o 
  13  11   3       60.62       55.63     24.76 o 
  14  11   3       30.92       42.19     25.89 o 
 -12  12   3        1.75       18.75     16.96 o 
 -11  12   3       82.93       98.81     19.37 o 
 -10  12   3       10.71        3.70     16.00 o 
  -9  12   3     1044.41     1246.89     41.89 o 
  -8  12   3      134.37      144.68     23.90 o 
  -7  12   3      541.61      623.09     34.44 o 
  -6  12   3      164.61      211.11     24.82 o 
  -5  12   3      471.11      547.66     31.37 o 
  -4  12   3      158.43      110.89     17.28 o 
  -3  12   3     1345.57     1312.03     35.64 o 
  -2  12   3     2681.08     2938.23     52.98 o 
   0  12   3     4325.39     4570.85     90.23 o 
   1  12   3        1.22       -6.37     18.69 o 
   2  12   3      320.09      315.82     60.30 o 
   3  12   3      122.98      137.25     23.96 o 
   4  12   3        3.32      -17.52     18.44 o 
   5  12   3       45.82       24.43     60.71 o 
   6  12   3       12.28       -8.46     20.57 o 
   7  12   3     1497.48     1590.49     83.57 o 
   8  12   3      697.19      645.34     52.23 o 
   9  12   3     1392.75     1351.81     52.07 o 
  10  12   3      476.42      496.11     36.23 o 
  11  12   3      238.56      249.89     31.43 o 
  12  12   3      289.14      278.45     44.47 o 
 -10  13   3      125.77       76.54     34.34 o 
  -9  13   3      398.18      429.60     33.11 o 
  -8  13   3       50.11       65.68     22.23 o 
  -7  13   3       86.19      113.29     22.66 o 
  -6  13   3      175.89      214.38     32.17 o 
  -5  13   3       64.24       34.37     20.33 o 
  -4  13   3      471.73      462.13     25.60 o 
  -3  13   3       23.88       15.94     15.40 o 
  -2  13   3      221.00      243.71     20.29 o 
  -1  13   3      767.98      698.94     27.75 o 
   0  13   3      539.22      511.97     44.89 o 
   1  13   3       21.19       24.30     21.02 o 
   2  13   3      226.35      230.48     26.77 o 
   3  13   3       54.83       33.13     21.16 o 
   4  13   3       12.99       36.76     23.48 o 
   5  13   3      422.47      467.53     77.05 o 
   6  13   3      132.02      127.43     25.99 o 
   7  13   3      297.68      242.67     30.02 o 
   8  13   3      158.45      189.20     28.38 o 
   9  13   3       33.69       19.63     34.65 o 
  10  13   3      132.81      185.10     76.74 o 
  -7  14   3       52.20       14.07     29.58 o 
  -6  14   3        1.31      -34.13     24.20 o 
  -5  14   3      347.48      289.81     39.92 o 
  -4  14   3       34.93       -8.69     25.86 o 
  -3  14   3      167.29      167.60     20.32 o 
  -2  14   3       62.86       35.62     16.78 o 
  -1  14   3      195.36      197.29     19.38 o 
   1  14   3        0.31       -5.38     27.31 o 
   2  14   3       45.37       49.83     32.37 o 
   3  14   3        4.46        5.47     22.13 o 
   4  14   3      117.67      111.91     25.65 o 
   5  14   3       40.15       16.45     23.15 o 
   6  14   3        3.18       -8.59     22.32 o 
   7  14   3      104.82       86.59     26.89 o 
 -21   0   4        1.99        0.00     35.99 o 
 -20   0   4      613.80      578.38     56.06 o 
 -19   0   4      254.28      253.19     45.51 o 
 -18   0   4      535.37      579.41     54.20 o 
 -17   0   4      906.28      883.28     61.02 o 
 -16   0   4      175.19      221.55     39.72 o 
 -15   0   4       48.98       45.30     28.96 o 
 -14   0   4      534.01      447.23     43.85 o 
 -13   0   4     2719.15     2781.21     88.54 o 
 -12   0   4       53.42       84.19     30.82 o 
 -11   0   4      565.32      513.01     39.51 o 
 -10   0   4     5837.40     5721.91    133.01 o 
  -9   0   4       27.20      -26.68     19.65 o 
  -8   0   4    17123.75    18341.16    243.79 o 
  -7   0   4     9426.20     8697.51    122.85 o 
  -6   0   4     7582.52     7426.35    105.31 o 
  -5   0   4      413.94      211.29     11.85 o 
  -4   0   4     1217.99     2401.61     32.96 o 
  -3   0   4     8135.93    11356.23    123.13 o 
  -2   0   4    34863.59    33446.36    350.63 o 
  -1   0   4      223.82       99.79      5.78 o 
   0   0   4     4774.06     4734.57     89.16 o 
   1   0   4    44421.27    47214.77    859.29 o 
   2   0   4    88110.16    95545.53   1261.14 o 
   3   0   4    14177.27    15300.13    204.68 o 
   4   0   4     1066.00      851.87     21.94 o 
   5   0   4     1035.16     1603.38     44.58 o 
   6   0   4    41604.89    44705.96    585.82 o 
   7   0   4    38422.08    43110.36    566.82 o 
   8   0   4     3387.33     3009.26     54.70 o 
   9   0   4    11804.04    11645.33    166.73 o 
  10   0   4      922.68     1098.31     32.90 o 
  11   0   4    10326.07    11221.53    165.26 o 
  12   0   4      333.66      356.50     23.48 o 
  13   0   4    10898.22    11596.13    173.84 o 
  14   0   4      661.81      605.68     47.37 o 
  15   0   4     6211.29     6673.87    164.25 o 
  16   0   4      955.18      876.25     56.47 o 
  17   0   4        4.30      -37.23     24.82 o 
  18   0   4      625.15      502.25     46.13 o 
  19   0   4      129.92       72.19     30.82 o 
  20   0   4      129.37      172.52     38.89 o 
 -21   1   4      212.82      223.36     32.18 o 
 -20   1   4        1.25       18.51     23.48 o 
 -19   1   4      244.46      220.32     29.52 o 
 -18   1   4       64.41       48.18     23.84 o 
 -17   1   4      760.07      823.00     42.39 o 
 -16   1   4        6.17        2.76     20.88 o 
 -15   1   4      679.43      693.60     38.95 o 
 -14   1   4       86.03       79.81     22.18 o 
 -13   1   4      571.12      563.20     32.69 o 
 -12   1   4      107.37      134.63     21.98 o 
 -11   1   4       16.85       49.78     14.89 o 
 -10   1   4       36.58      101.13     13.79 o 
  -9   1   4       87.86      120.47     12.78 o 
  -8   1   4     3256.88     4070.80     55.92 o 
  -7   1   4      296.00      585.15     18.55 o 
  -6   1   4     3766.19     4067.73     53.17 o 
  -5   1   4      132.40      178.11      8.59 o 
  -4   1   4     2660.05     3028.99     30.61 o 
  -3   1   4    57839.47    63889.98    471.35 o 
  -2   1   4      674.86      914.04     16.74 o 
  -1   1   4      131.61       28.87      2.09 o 
   0   1   4    13211.50    11923.42    166.19 o 
   1   1   4    26935.40    30855.36    554.02 o 
   2   1   4    19515.72    20539.66    353.81 o 
   3   1   4     8587.26     8822.03     85.92 o 
   4   1   4     1273.18     1333.16     19.66 o 
   5   1   4     6461.47     6960.15     71.22 o 
   6   1   4     4817.18     5468.13     58.64 o 
   7   1   4      248.46      216.12     10.49 o 
   8   1   4       42.33       91.53     10.84 o 
   9   1   4      694.87      887.03     20.73 o 
  10   1   4      279.67      321.19     14.19 o 
  11   1   4       35.90       42.83     11.85 o 
  12   1   4      756.63      773.99     25.39 o 
  13   1   4      781.85      851.60     40.66 o 
  14   1   4       74.49       57.88     16.80 o 
  15   1   4     1283.80     1225.94     44.35 o 
  16   1   4        1.43      -16.21     17.99 o 
  17   1   4      415.08      347.55     29.21 o 
  18   1   4        2.16        5.96     21.43 o 
  19   1   4       26.92       31.50     21.42 o 
  20   1   4       52.18       19.75     26.58 o 
 -20   2   4       16.31       29.98     25.81 o 
 -19   2   4        8.20       11.03     23.15 o 
 -18   2   4     1260.42      989.33     45.02 o 
 -17   2   4      937.03      978.39     44.89 o 
 -16   2   4      192.74      144.49     24.62 o 
 -15   2   4      538.84      523.22     32.96 o 
 -14   2   4      265.62      240.56     26.51 o 
 -13   2   4      245.18      222.89     29.96 o 
 -12   2   4      424.74      525.82     24.11 o 
 -11   2   4      128.36      140.00     39.97 o 
 -10   2   4     1045.05      749.32     25.63 o 
  -9   2   4     1941.80     2182.41     49.99 o 
  -8   2   4    16893.00    19725.25    214.03 o 
  -7   2   4      134.02       27.53      9.49 o 
  -6   2   4     9498.93     9422.24     92.74 o 
  -5   2   4     1187.52     1361.14     20.10 o 
  -4   2   4      398.15      495.66     12.63 o 
  -3   2   4     8350.16     8369.83     73.08 o 
  -2   2   4    13914.61    14029.45    106.74 o 
  -1   2   4    13717.77    15165.77    143.19 o 
   0   2   4    48494.80    47754.73    513.28 o 
   1   2   4     4659.64     3910.06     48.32 o 
   2   2   4    23330.49    23271.13    227.16 o 
   3   2   4     6401.91     7780.37     74.59 o 
   4   2   4     8204.78     9846.64     85.26 o 
   5   2   4       32.51       22.56      7.13 o 
   6   2   4    11383.77    12774.51    125.03 o 
   7   2   4     2872.83     2338.54     31.62 o 
   8   2   4     3372.73     3929.42     70.02 o 
   9   2   4     6327.69     6694.36    104.59 o 
  10   2   4       17.42       -4.27      9.68 o 
  11   2   4       53.10      109.86     12.69 o 
  12   2   4      264.25      364.50     20.78 o 
  13   2   4     2381.08     2139.19     44.22 o 
  14   2   4      104.95       65.71     18.04 o 
  15   2   4     2218.50     2157.91     57.35 o 
  16   2   4      675.33      592.49     36.51 o 
  17   2   4      228.77      156.80     24.88 o 
  18   2   4      257.40      232.21     28.28 o 
  19   2   4        0.54       -7.78     35.79 o 
  20   2   4      145.21      126.07     28.34 o 
 -20   3   4        8.37      -18.26     23.94 o 
 -19   3   4      197.44      234.79     76.74 o 
 -18   3   4      440.81      434.37     34.43 o 
 -17   3   4      147.14      186.91     27.10 o 
 -16   3   4     1761.34     1760.28     97.22 o 
 -15   3   4       99.02      107.35     20.28 o 
 -14   3   4      455.66      442.30     25.29 o 
 -13   3   4       18.02      -10.61     15.69 o 
 -12   3   4     2441.85     2762.29     50.99 o 
 -11   3   4      453.52      337.94     20.24 o 
 -10   3   4     2093.33     1742.68     36.10 o 
  -9   3   4      683.04      811.77     24.40 o 
  -8   3   4     3410.45     3495.36     50.87 o 
  -7   3   4      159.72      188.64     12.70 o 
  -6   3   4     4248.14     5504.95     68.35 o 
  -5   3   4     3198.81     4245.15     52.77 o 
  -4   3   4      654.43      416.81     12.63 o 
  -3   3   4      690.42      537.32     21.22 o 
  -2   3   4     2524.47     2638.86     29.88 o 
  -1   3   4      504.88      353.75     11.52 o 
   0   3   4     3825.80     3722.55     39.83 o 
   1   3   4     1813.35     1455.46     14.48 o 
   2   3   4    11700.81    10883.04     92.48 o 
   3   3   4      286.39      401.40     10.36 o 
   4   3   4     5359.96     6855.19     61.73 o 
   5   3   4     2253.28     1656.30     21.02 o 
   6   3   4    20789.61    22815.90    191.68 o 
   7   3   4     7468.86     8010.22     73.84 o 
   8   3   4     2050.49     2339.87     29.28 o 
   9   3   4      282.04      474.85     18.09 o 
  10   3   4     5800.47     5520.32    117.40 o 
  11   3   4       74.99       54.50     19.48 o 
  12   3   4     1209.11     1284.86     33.54 o 
  13   3   4     2664.91     2632.34     49.89 o 
  14   3   4        1.65      -16.88     16.01 o 
  15   3   4     1163.67     1117.33     39.57 o 
  16   3   4       34.57       36.81     19.45 o 
  17   3   4     2746.10     2456.05     63.60 o 
  18   3   4       66.48       83.77     22.96 o 
  19   3   4      430.39      465.85     34.06 o 
  20   3   4        6.92       12.48     23.47 o 
 -20   4   4       36.82       47.91     25.35 o 
 -19   4   4       16.35       17.62     22.26 o 
 -18   4   4       21.53       11.79     24.09 o 
 -17   4   4     1108.81     1254.88     40.44 o 
 -16   4   4        0.59      -25.03     16.69 o 
 -15   4   4      270.22      286.13     23.39 o 
 -14   4   4      636.19      604.14     27.65 o 
 -13   4   4       48.08       27.74     16.98 o 
 -12   4   4     2153.77     1887.55     50.26 o 
 -11   4   4      113.44      189.34     18.20 o 
 -10   4   4      410.36      473.60     22.41 o 
  -9   4   4       32.49      106.10     14.24 o 
  -8   4   4      186.60       24.97     11.02 o 
  -7   4   4       91.76       59.96     10.73 o 
  -6   4   4     5914.50     6541.18     87.39 o 
  -5   4   4     1891.30     1889.74     25.53 o 
  -4   4   4     2208.76     1930.03     25.51 o 
  -3   4   4      141.64      299.43      9.74 o 
  -2   4   4     1657.09     1684.95     20.50 o 
  -1   4   4     5297.24     5422.47     84.23 o 
   0   4   4     7513.38     8346.54    106.87 o 
   1   4   4      183.09       63.74      8.91 o 
   2   4   4     1383.49      924.67     13.90 o 
   3   4   4       33.82       16.35      4.90 o 
   4   4   4     1360.72     1320.33     30.42 o 
   5   4   4      136.16      242.83      8.64 o 
   6   4   4     7503.53     9380.44     84.18 o 
   7   4   4     5195.39     5247.26     51.91 o 
   8   4   4      266.91      274.06     11.12 o 
   9   4   4       66.36       84.27      9.25 o 
  10   4   4     1485.87     1552.13     29.80 o 
  11   4   4      802.80      633.22     26.28 o 
  12   4   4       93.68       40.79     15.59 o 
  13   4   4      219.36      237.63     24.71 o 
  14   4   4     1634.90     1623.19     40.15 o 
  15   4   4     1580.06     1634.50     41.49 o 
  16   4   4     2759.41     2865.51     71.75 o 
  17   4   4        5.28       34.11     19.94 o 
  18   4   4      294.92      294.58     50.89 o 
  19   4   4       25.06       43.92     22.44 o 
  20   4   4       35.09       69.44     24.06 o 
 -19   5   4        3.97      -26.26     21.22 o 
 -18   5   4      988.93      886.30     37.31 o 
 -17   5   4      277.21      326.52     42.54 o 
 -16   5   4     1772.42     1979.02     49.44 o 
 -15   5   4      790.70      662.98     30.87 o 
 -14   5   4        4.46        7.52     17.18 o 
 -13   5   4     1821.54     1800.33     42.06 o 
 -12   5   4      848.39      750.12     34.65 o 
 -11   5   4     1341.06     1467.89     36.24 o 
 -10   5   4     2887.65     3104.67     51.78 o 
  -9   5   4     3574.03     3240.24     96.00 o 
  -8   5   4      644.18      643.78     23.07 o 
  -7   5   4      199.78      185.79     24.38 o 
  -6   5   4      121.86       93.03     10.45 o 
  -5   5   4     1019.79     1104.69     19.49 o 
  -4   5   4     3328.71     4388.69     43.56 o 
  -3   5   4       81.64       44.09      6.68 o 
  -2   5   4     6510.44     6681.95     79.12 o 
  -1   5   4     1257.48     1138.87     23.48 o 
   0   5   4    15453.09    15327.57    168.67 o 
   1   5   4     1598.47     1418.43     24.75 o 
   2   5   4     1850.62     1819.18     20.92 o 
   3   5   4     1053.08     1675.20     25.84 o 
   4   5   4    11287.18    11138.62     97.80 o 
   5   5   4     9805.90    10167.08     99.34 o 
   6   5   4     1798.36     1859.78     24.49 o 
   7   5   4     3104.54     2769.66     32.41 o 
   8   5   4      497.11      394.72     16.01 o 
   9   5   4      192.32      154.87     19.08 o 
  10   5   4        3.47      -20.42     16.12 o 
  11   5   4      937.61      818.80     24.26 o 
  12   5   4      335.57      354.06     18.50 o 
  13   5   4       93.71      115.76     17.93 o 
  14   5   4     3500.62     3339.59     83.36 o 
  15   5   4     2671.75     2749.84     54.92 o 
  16   5   4       41.15       62.41     19.46 o 
  17   5   4     1394.91     1319.88     39.35 o 
  18   5   4        2.17      -10.47     18.19 o 
  19   5   4      251.83      329.01     31.49 o 
 -19   6   4        5.15        7.56     20.10 o 
 -18   6   4      263.32      251.19     25.28 o 
 -17   6   4     1302.14     1258.59     54.15 o 
 -16   6   4       86.89       77.35     19.02 o 
 -15   6   4     1840.09     1924.95     45.34 o 
 -14   6   4      358.40      421.19     25.16 o 
 -13   6   4     1757.73     1910.50     43.44 o 
 -12   6   4     1190.04      965.39     31.12 o 
 -11   6   4       32.75       31.14     20.41 o 
 -10   6   4       20.59       29.20     14.20 o 
  -9   6   4      379.44      232.60     21.47 o 
  -8   6   4      631.76      580.97     28.74 o 
  -7   6   4      231.25      345.27     17.04 o 
  -6   6   4      707.13      711.61     17.26 o 
  -5   6   4      706.71      581.77     15.91 o 
  -4   6   4     1442.36     1412.88     25.06 o 
  -3   6   4     5929.04     7235.39     66.83 o 
  -2   6   4     4650.40     4617.86     59.47 o 
  -1   6   4     5822.56     6046.42     74.22 o 
   0   6   4     9447.36     8810.55    103.33 o 
   1   6   4     3524.45     3731.75     50.71 o 
   2   6   4     2309.74     2277.37     25.95 o 
   3   6   4     1218.43     1098.12     19.67 o 
   4   6   4     6647.15     6278.91     66.56 o 
   5   6   4     2685.80     3001.77     38.31 o 
   6   6   4     4813.33     4033.26     54.23 o 
   7   6   4      178.47      136.02     12.01 o 
   8   6   4     3856.41     4172.64     52.55 o 
   9   6   4      252.40      207.40     20.72 o 
  10   6   4       70.30       93.20     13.39 o 
  11   6   4      530.73      571.73     22.55 o 
  12   6   4     1325.13     1365.47     30.71 o 
  13   6   4      159.59      171.19     16.82 o 
  14   6   4        3.51        9.85     16.81 o 
  15   6   4        6.90       25.89     17.80 o 
  16   6   4     1307.87     1318.56     62.11 o 
  17   6   4        3.40        9.30     30.28 o 
  18   6   4      604.64      650.43     32.43 o 
  19   6   4        6.00      -26.67     17.78 o 
 -18   7   4      268.74      301.50     39.91 o 
 -17   7   4       48.05       22.05     19.11 o 
 -16   7   4      387.26      307.04     24.59 o 
 -15   7   4      155.76      192.51     21.81 o 
 -14   7   4       38.76       28.89     16.73 o 
 -13   7   4       42.93       70.36     18.02 o 
 -12   7   4       79.32       11.99     15.74 o 
 -11   7   4        1.62       22.77     14.28 o 
 -10   7   4       58.59       65.61     15.35 o 
  -9   7   4     3700.49     3877.77     60.37 o 
  -8   7   4      435.03      369.83     18.99 o 
  -7   7   4      987.15      798.53     27.66 o 
  -6   7   4       10.73        1.50     10.89 o 
  -5   7   4      151.32      147.30     10.83 o 
  -4   7   4       71.97       72.61      8.61 o 
  -3   7   4      118.68      143.53     10.55 o 
  -2   7   4      281.16      149.96     11.58 o 
  -1   7   4      895.78      897.96     26.33 o 
   0   7   4     1138.05     1125.09     25.11 o 
   1   7   4     1867.06     1645.25     30.50 o 
   2   7   4     1096.07     1027.46     18.89 o 
   3   7   4        1.80       11.13      7.74 o 
   4   7   4      861.41      930.08     20.22 o 
   5   7   4      402.51      433.25     16.16 o 
   6   7   4      550.98      504.73     18.50 o 
   7   7   4     4484.37     4785.66     57.98 o 
   8   7   4     3674.97     3569.50     54.64 o 
   9   7   4        6.97        2.21     11.53 o 
  10   7   4     1524.02     1490.01     42.99 o 
  11   7   4       56.27       66.05     13.68 o 
  12   7   4       44.40       57.87     14.40 o 
  13   7   4      944.69      857.53     26.83 o 
  14   7   4      317.44      360.58     20.91 o 
  15   7   4      794.67      725.96     49.41 o 
  16   7   4      902.08      883.71     34.68 o 
  17   7   4       76.63       83.56     20.11 o 
  18   7   4       11.72        4.47     23.33 o 
 -17   8   4       80.06       77.91     19.95 o 
 -16   8   4       91.70       52.13     18.41 o 
 -15   8   4      383.42      368.45     25.58 o 
 -14   8   4      326.84      366.16     25.05 o 
 -13   8   4      593.30      533.00     34.26 o 
 -12   8   4      301.94      237.61     20.70 o 
 -11   8   4      468.98      516.49     24.64 o 
 -10   8   4      845.01      864.91     29.99 o 
  -9   8   4      398.88      417.67     21.77 o 
  -8   8   4      369.46      473.40     22.01 o 
  -7   8   4      600.58      421.22     20.33 o 
  -6   8   4     1065.96      965.00     30.08 o 
  -5   8   4       62.80      105.71     13.42 o 
  -4   8   4     1680.15     1667.66     25.86 o 
  -3   8   4       97.43       79.95      9.70 o 
  -2   8   4     5313.23     5452.53     72.29 o 
  -1   8   4       59.42       65.37     11.48 o 
   0   8   4     2931.54     2881.72     64.22 o 
   1   8   4       25.78       16.85     11.31 o 
   2   8   4     1798.04     1659.52     23.98 o 
   3   8   4     1875.01     2013.41     27.01 o 
   4   8   4      102.25       57.20     10.32 o 
   5   8   4      512.75      461.33     22.06 o 
   6   8   4        2.48       21.95     10.62 o 
   7   8   4       74.33      119.30     13.01 o 
   8   8   4      175.06      209.34     16.06 o 
   9   8   4      882.92      905.76     25.49 o 
  10   8   4       47.80       61.58     13.53 o 
  11   8   4        4.55      -18.27     12.29 o 
  12   8   4       11.37        4.62     13.06 o 
  13   8   4       51.42       27.21     14.79 o 
  14   8   4      711.21      609.50     29.14 o 
  15   8   4       68.05       57.02     18.96 o 
  16   8   4      246.62      258.36     23.64 o 
  17   8   4        0.34      -17.19     21.80 o 
 -16   9   4      427.56      489.86     29.01 o 
 -15   9   4       39.03       55.44     21.40 o 
 -14   9   4      183.58      153.01     25.47 o 
 -13   9   4      137.14      117.64     18.47 o 
 -12   9   4      960.02      962.58     32.44 o 
 -11   9   4      433.13      433.80     23.77 o 
 -10   9   4      444.55      373.20     22.23 o 
  -9   9   4     2247.13     2385.58     56.54 o 
  -8   9   4     2699.37     2748.92     49.00 o 
  -7   9   4      939.47      996.05     28.74 o 
  -6   9   4      968.22      972.14     33.28 o 
  -5   9   4        6.41      -15.93     10.62 o 
  -4   9   4      130.19       99.61     12.56 o 
  -3   9   4      524.06      457.54     16.22 o 
  -2   9   4     4946.17     5230.10     86.95 o 
  -1   9   4      402.48      543.49     23.31 o 
   0   9   4     2806.80     2644.43     61.96 o 
   1   9   4     1010.03      842.24     25.94 o 
   2   9   4      125.50       98.42      9.79 o 
   3   9   4       93.80      111.46     12.94 o 
   4   9   4     1472.73     1497.38     28.46 o 
   5   9   4      623.99      582.38     19.92 o 
   6   9   4     4678.27     4810.08     75.63 o 
   7   9   4      994.89      945.30     25.32 o 
   8   9   4     4149.87     4494.98     86.80 o 
   9   9   4      556.34      572.19     27.02 o 
  10   9   4      521.33      579.51     45.03 o 
  11   9   4        2.16        4.26     15.63 o 
  12   9   4      473.56      463.75     33.34 o 
  13   9   4       65.92       47.41     25.55 o 
  14   9   4     1082.55     1092.67     46.62 o 
  15   9   4       48.77       10.00     43.65 o 
  16   9   4      204.86      260.77     62.78 o 
 -15  10   4        1.15       -0.25     17.66 o 
 -14  10   4        7.76       20.97     17.28 o 
 -13  10   4       42.18        9.13     16.46 o 
 -12  10   4       68.63       83.63     20.76 o 
 -11  10   4       79.09       81.36     18.79 o 
 -10  10   4      125.76      106.35     19.55 o 
  -9  10   4       85.01       89.92     16.98 o 
  -8  10   4      303.67      250.19     19.78 o 
  -7  10   4      111.94      130.19     15.79 o 
  -6  10   4        0.29        1.48     13.15 o 
  -5  10   4      210.79      303.64     16.74 o 
  -4  10   4       16.69      -21.37     16.39 o 
  -3  10   4      190.45      176.38     14.35 o 
  -2  10   4        1.82       -5.38      9.72 o 
  -1  10   4        0.63       -5.89     14.41 o 
   0  10   4       18.16       25.37     13.14 o 
   1  10   4     1131.26     1058.27     44.37 o 
   2  10   4      651.07      597.18     24.84 o 
   3  10   4      142.37      152.12     16.02 o 
   4  10   4      346.84      352.33     20.35 o 
   5  10   4       21.92       39.48     19.40 o 
   6  10   4       67.70       98.97     21.12 o 
   7  10   4      209.42      173.88     24.24 o 
   8  10   4      142.53       69.90     22.62 o 
   9  10   4       95.94       45.49     29.48 o 
  10  10   4        2.48      -16.07     20.26 o 
  11  10   4        0.92       -8.24     20.70 o 
  12  10   4       93.71      111.62     24.30 o 
  13  10   4       30.55       14.82     23.32 o 
  14  10   4       53.28       16.69     23.59 o 
  15  10   4       42.75       37.66     28.86 o 
 -14  11   4        3.29       -9.02     21.42 o 
 -13  11   4      387.52      389.21     25.79 o 
 -12  11   4        4.68      -23.13     15.42 o 
 -11  11   4       46.70       10.86     15.96 o 
 -10  11   4      188.99      160.79     19.57 o 
  -9  11   4     1582.99     1527.87     77.52 o 
  -8  11   4      656.47      747.77     29.02 o 
  -7  11   4       59.07       60.09     15.47 o 
  -6  11   4      105.53      109.39     16.24 o 
  -5  11   4      494.93      447.92     41.04 o 
  -4  11   4       15.64       -2.74     14.44 o 
  -3  11   4      733.78      756.03     39.09 o 
  -2  11   4     3115.55     2943.63     52.06 o 
  -1  11   4       38.55       29.14     34.86 o 
   0  11   4     3277.20     3387.69     73.95 o 
   1  11   4        4.64        9.58     19.31 o 
   2  11   4      100.48      109.14     21.75 o 
   3  11   4      169.25      159.81     23.36 o 
   4  11   4       96.95       52.12     21.32 o 
   5  11   4        8.40       16.59     19.28 o 
   6  11   4     1405.00     1401.44     48.88 o 
   7  11   4     1148.59     1291.52     47.67 o 
   8  11   4     2507.64     2601.46     68.00 o 
   9  11   4      206.59      279.61     28.47 o 
  10  11   4      851.05      799.30     41.34 o 
  11  11   4        4.45        2.60     19.73 o 
  12  11   4      352.69      443.70     56.37 o 
  13  11   4        0.62       -1.31     22.69 o 
  14  11   4      971.30     1076.51     50.86 o 
 -12  12   4        5.44      -30.24     20.16 o 
 -11  12   4      330.82      309.25     71.88 o 
 -10  12   4       91.05       59.52     22.96 o 
  -9  12   4       72.88      115.26     24.12 o 
  -8  12   4        1.26      -23.06     18.65 o 
  -7  12   4       30.01       25.57     21.93 o 
  -6  12   4      305.07      291.48     26.68 o 
  -5  12   4       53.59       16.15     19.23 o 
  -4  12   4      150.65      188.19     18.30 o 
  -3  12   4        5.15      -20.32     13.55 o 
  -2  12   4       29.55       21.32     14.80 o 
  -1  12   4      653.00      573.41     45.72 o 
   0  12   4     1090.50     1230.69    112.63 o 
   1  12   4      189.94      201.92     25.20 o 
   2  12   4        2.18      -14.90     25.44 o 
   3  12   4      575.23      549.96     71.88 o 
   4  12   4      173.65      189.01     25.63 o 
   5  12   4      552.23      474.49     33.63 o 
   6  12   4      150.89      190.28     32.27 o 
   7  12   4      299.92      236.09     29.25 o 
   8  12   4       18.83      -34.29     22.86 o 
   9  12   4       29.82       45.34     23.80 o 
  10  12   4      123.78      171.96     54.82 o 
  11  12   4      473.88      471.44     39.41 o 
  12  12   4       35.60       55.85     26.44 o 
 -10  13   4       83.11       76.26     24.27 o 
  -9  13   4      396.32      469.91     48.30 o 
  -8  13   4      131.96      114.83     24.12 o 
  -7  13   4      152.65      141.25     28.86 o 
  -6  13   4       90.40       86.98     22.06 o 
  -5  13   4       36.82       12.21     19.74 o 
  -4  13   4       42.51       23.54     16.41 o 
  -3  13   4       39.24       37.07     16.08 o 
  -2  13   4      130.13      153.62     28.59 o 
  -1  13   4      357.14      393.90     22.83 o 
   0  13   4      954.90     1073.18     60.20 o 
   1  13   4      374.51      322.11     29.33 o 
   2  13   4       32.63       37.11     22.09 o 
   3  13   4       51.54       16.78     21.56 o 
   4  13   4      386.18      361.22     45.51 o 
   5  13   4      200.57      168.51     26.84 o 
   6  13   4      186.81      277.52     47.99 o 
   7  13   4      151.09      203.88     29.51 o 
   8  13   4      159.20      175.87     28.90 o 
   9  13   4      236.99      225.65     30.52 o 
  10  13   4       43.99       97.75     27.20 o 
  -7  14   4       30.81       -1.26     21.42 o 
  -6  14   4      217.19      272.67     29.89 o 
  -5  14   4      102.49      132.83     24.94 o 
  -4  14   4      269.69      282.44     23.08 o 
  -3  14   4        5.49      -22.33     14.89 o 
  -2  14   4      328.25      295.62     21.87 o 
  -1  14   4      495.54      453.62     41.83 o 
   1  14   4      147.78       82.54     32.27 o 
   2  14   4      336.00      362.83     31.85 o 
   3  14   4       41.07       44.50     23.51 o 
   4  14   4      210.42      258.61     40.44 o 
   5  14   4      403.09      470.62     36.66 o 
   6  14   4      662.81      821.29     69.19 o 
   7  14   4       19.45       45.11     26.68 o 
 -20   1   5      486.40      439.39     50.89 o 
 -19   1   5      425.35      462.45     54.40 o 
 -18   1   5       26.68        1.94     21.41 o 
 -17   1   5     1405.83     1444.00     63.71 o 
 -16   1   5      691.73      649.59     37.35 o 
 -15   1   5        1.71      -21.70     26.79 o 
 -14   1   5       13.96       22.05     20.02 o 
 -13   1   5      455.14      511.39     52.65 o 
 -12   1   5       47.00       17.43     15.62 o 
 -11   1   5     2082.49     2108.03     41.67 o 
 -10   1   5     4538.60     4468.53    118.86 o 
  -9   1   5    10824.41    10706.91    124.98 o 
  -8   1   5    16531.82    17805.94    194.56 o 
  -7   1   5     3159.52     2442.40     38.09 o 
  -6   1   5     8846.77     8676.78     86.38 o 
  -5   1   5       78.40       63.35      6.29 o 
  -4   1   5    50857.55    58139.48    429.39 o 
  -3   1   5    25886.83    26506.76    206.15 o 
  -2   1   5    22287.98    24531.48    241.24 o 
  -1   1   5    11074.01    10228.53     77.21 o 
   0   1   5      606.45      519.81     19.16 o 
   1   1   5       61.29       47.34      4.16 o 
   2   1   5    19029.67    19030.26    178.77 o 
   3   1   5     2358.57     3079.74     41.20 o 
   4   1   5      548.34      687.17     18.48 o 
   5   1   5     4120.14     3871.27     44.00 o 
   6   1   5     7236.87     7728.11     79.51 o 
   7   1   5    22875.78    26602.84    251.68 o 
   8   1   5      345.21      316.36     12.88 o 
   9   1   5     8543.65     8119.80     86.30 o 
  10   1   5      428.30      501.89     24.33 o 
  11   1   5     1938.05     2106.40     34.92 o 
  12   1   5       39.15       16.75     12.75 o 
  13   1   5     4198.79     4356.72     75.80 o 
  14   1   5     1454.42     1400.38     51.01 o 
  15   1   5      804.27      740.83     29.37 o 
  16   1   5     1035.10      901.61     56.06 o 
  17   1   5        2.46        5.06     19.01 o 
  18   1   5        1.23       -5.91     20.02 o 
  19   1   5      120.20      129.24     28.75 o 
  20   1   5      106.84      138.32     26.25 o 
 -20   2   5       11.93      -13.76     24.05 o 
 -19   2   5      288.98      308.58     32.92 o 
 -18   2   5       23.42       28.29     25.45 o 
 -17   2   5     1093.93     1152.03     46.63 o 
 -16   2   5       23.11       51.96     21.66 o 
 -15   2   5      559.49      598.75     34.08 o 
 -14   2   5      553.97      438.83     25.02 o 
 -13   2   5       60.96       62.26     19.60 o 
 -12   2   5     1676.06     1793.84     40.16 o 
 -11   2   5      168.04      160.77     17.82 o 
 -10   2   5       22.37       -1.43     12.73 o 
  -9   2   5       20.69       70.58     15.89 o 
  -8   2   5     5352.52     6188.78     77.94 o 
  -7   2   5      576.33      554.68     14.55 o 
  -6   2   5     6224.13     6213.53     64.42 o 
  -5   2   5     9035.03     9965.57     97.10 o 
  -4   2   5     2040.91     1448.56     19.31 o 
  -3   2   5      120.12      288.50      9.61 o 
  -2   2   5    18808.48    20814.49    156.21 o 
  -1   2   5    86367.91    90398.91    876.05 o 
   0   2   5    18174.25    18000.92    224.94 o 
   1   2   5      287.39      257.10     11.55 o 
   2   2   5    17958.48    19899.83    239.61 o 
   3   2   5       76.43       97.95      7.03 o 
   4   2   5     4777.59     5758.89     60.15 o 
   5   2   5     2320.12     1729.03     25.01 o 
   6   2   5     3612.42     3206.04     38.80 o 
   7   2   5     2558.47     2453.16     33.16 o 
   8   2   5        6.76       -5.00      8.13 o 
   9   2   5      588.89      494.26     17.74 o 
  10   2   5     9511.81    10736.96    111.95 o 
  11   2   5       62.76       26.66     11.76 o 
  12   2   5     1833.31     1902.15     40.67 o 
  13   2   5      973.91     1053.61     31.70 o 
  14   2   5      380.13      349.02     22.20 o 
  15   2   5     1371.99     1142.55     58.05 o 
  16   2   5        0.41      -13.99     18.07 o 
  17   2   5      459.16      456.10     46.85 o 
  18   2   5      116.45      132.76     23.39 o 
  19   2   5      169.40      201.18     26.42 o 
  20   2   5       16.00       17.94     22.51 o 
 -20   3   5       10.17        8.20     24.74 o 
 -19   3   5       25.77       18.68     23.18 o 
 -18   3   5       62.73       57.39     24.33 o 
 -17   3   5      343.89      391.12     32.09 o 
 -16   3   5      725.76      679.64     31.84 o 
 -15   3   5      184.66      166.94     27.45 o 
 -14   3   5       81.36       98.32     37.41 o 
 -13   3   5       10.42       -8.73     16.16 o 
 -12   3   5     1489.24     1509.78     38.44 o 
 -11   3   5     1086.17     1080.49     31.49 o 
 -10   3   5       22.58       42.89     14.19 o 
  -9   3   5     6846.10     6371.59     82.20 o 
  -8   3   5       85.24      129.03     13.11 o 
  -7   3   5     1440.03     1758.91     25.27 o 
  -6   3   5       11.26        9.95      5.86 o 
  -5   3   5     1312.33     1778.21     33.78 o 
  -4   3   5      104.63       61.04      7.23 o 
  -3   3   5      670.28      721.27     13.55 o 
  -2   3   5     5511.81     5876.91     48.84 o 
  -1   3   5      348.29      326.19     10.30 o 
   0   3   5     5000.40     5375.86     55.40 o 
   1   3   5        1.53       21.82      3.52 o 
   2   3   5    15033.51    18567.43    174.62 o 
   3   3   5     2499.73     2064.33     22.98 o 
   4   3   5    10656.88    11644.54    100.27 o 
   5   3   5     1193.52     1012.31     16.22 o 
   6   3   5     4059.93     4286.97     48.69 o 
   7   3   5    18464.99    20389.54    196.19 o 
   8   3   5     1541.02     1930.80     29.81 o 
   9   3   5      783.08      854.09     21.41 o 
  10   3   5      819.30      834.86     22.08 o 
  11   3   5      758.91      757.03     26.95 o 
  12   3   5        4.14      -13.76     14.69 o 
  13   3   5      237.10      232.83     22.94 o 
  14   3   5      248.75      263.46     21.13 o 
  15   3   5      145.30      141.20     20.33 o 
  16   3   5     1151.24     1044.12     35.15 o 
  17   3   5       52.59       21.18     22.30 o 
  18   3   5      226.34      218.25     28.43 o 
  19   3   5       17.22        4.83     22.00 o 
  20   3   5      123.96      202.29     27.61 o 
 -20   4   5       31.77       33.93     26.95 o 
 -19   4   5      213.95      201.58     49.54 o 
 -18   4   5     2068.64     1920.40     60.55 o 
 -17   4   5     1681.43     1721.09     86.26 o 
 -16   4   5     2524.54     2623.43     54.67 o 
 -15   4   5      161.34      129.84     19.13 o 
 -14   4   5      128.08      151.76     20.29 o 
 -13   4   5      626.08      649.42     40.15 o 
 -12   4   5     2635.94     2758.86     50.88 o 
 -11   4   5     1598.41     1661.90     37.90 o 
 -10   4   5     1904.18     2136.35     42.11 o 
  -9   4   5     2594.63     2385.46     42.65 o 
  -8   4   5       48.58       49.70     11.86 o 
  -7   4   5      317.04      258.56     14.51 o 
  -6   4   5     2173.62     2603.91     33.11 o 
  -5   4   5    10898.92    10501.88    102.87 o 
  -4   4   5       20.87        2.07      6.02 o 
  -3   4   5     5228.66     5722.31     52.78 o 
  -2   4   5     4531.61     4185.66     61.26 o 
  -1   4   5    17606.52    17051.55    187.74 o 
   0   4   5    12767.21    14010.13    134.96 o 
   1   4   5    10762.50    10823.01     83.62 o 
   2   4   5      373.20      400.31      9.55 o 
   3   4   5     4718.31     5024.57     47.08 o 
   4   4   5    10023.04    10953.40     95.28 o 
   5   4   5     5370.37     4837.56     46.96 o 
   6   4   5     1285.23     1282.36     19.58 o 
   7   4   5      224.19      204.62      9.63 o 
   8   4   5       29.88       32.34      8.12 o 
   9   4   5      658.58      681.79     27.31 o 
  10   4   5     2213.25     1926.92     47.84 o 
  11   4   5     5978.69     5820.10     81.25 o 
  12   4   5      186.97      217.69     20.45 o 
  13   4   5     1537.00     1504.64     38.32 o 
  14   4   5       37.93       37.94     16.50 o 
  15   4   5     3105.94     3053.37     62.93 o 
  16   4   5        5.52       19.10     17.50 o 
  17   4   5     1890.41     1988.90     50.16 o 
  18   4   5        2.25       20.71     21.32 o 
  19   4   5      310.10      321.33     30.94 o 
  20   4   5       32.00       66.17     25.24 o 
 -19   5   5       27.43       15.01     24.04 o 
 -18   5   5      364.22      418.45     31.30 o 
 -17   5   5     1152.22     1122.09     48.58 o 
 -16   5   5      438.40      451.41     27.75 o 
 -15   5   5     1501.86     1416.36     40.74 o 
 -14   5   5        1.92       -4.20     15.99 o 
 -13   5   5      364.21      471.52     32.05 o 
 -12   5   5        1.85      -17.63     15.24 o 
 -11   5   5     1518.69     1390.06     35.54 o 
 -10   5   5      580.22      551.97     35.53 o 
  -9   5   5     1281.80     1376.40     62.51 o 
  -8   5   5       53.27       83.12     28.71 o 
  -7   5   5      281.14      416.53     18.77 o 
  -6   5   5     3608.03     4080.32     48.13 o 
  -5   5   5     4471.50     4889.70     54.01 o 
  -4   5   5     4479.52     4299.67     43.04 o 
  -3   5   5     1876.57     1494.24     20.57 o 
  -2   5   5     9549.63     9667.72    110.35 o 
  -1   5   5       16.79       53.09     24.07 o 
   0   5   5    14772.72    15350.40    169.02 o 
   1   5   5       43.51       26.18     14.79 o 
   2   5   5     6582.69     6328.07     58.10 o 
   3   5   5      476.26      406.40     10.94 o 
   4   5   5     4080.80     5140.81     49.66 o 
   5   5   5       22.10       63.13      7.10 o 
   6   5   5     5488.49     5313.04     52.40 o 
   7   5   5     3024.29     3078.08     35.12 o 
   8   5   5      542.75      534.08     15.88 o 
   9   5   5        9.46       36.93     13.94 o 
  10   5   5      729.94      638.29     22.33 o 
  11   5   5      316.33      239.97     16.47 o 
  12   5   5      283.52      259.51     22.06 o 
  13   5   5      351.33      341.05     22.37 o 
  14   5   5      911.51      806.96     31.56 o 
  15   5   5       90.62      105.81     19.79 o 
  16   5   5     2586.71     2641.50     55.38 o 
  17   5   5        0.33        8.73     18.14 o 
  18   5   5      573.85      576.61     30.50 o 
  19   5   5       24.93        5.10     22.05 o 
 -19   6   5        3.28      -15.48     18.77 o 
 -18   6   5      520.95      541.16     30.67 o 
 -17   6   5     1186.92     1066.08     37.61 o 
 -16   6   5      697.84      673.02     32.01 o 
 -15   6   5      701.02      737.64     36.28 o 
 -14   6   5      107.38      125.53     19.06 o 
 -13   6   5      150.98      119.61     32.66 o 
 -12   6   5      568.10      585.12     30.94 o 
 -11   6   5       68.76       62.51     15.90 o 
 -10   6   5       35.03        6.73     21.24 o 
  -9   6   5     1131.66     1275.79     32.56 o 
  -8   6   5     2390.80     2176.26     40.04 o 
  -7   6   5        0.27        0.15     13.15 o 
  -6   6   5      376.79      455.21     15.81 o 
  -5   6   5     1739.92     1933.09     28.66 o 
  -4   6   5      136.37      142.10      8.89 o 
  -3   6   5     4186.74     4238.92     43.38 o 
  -2   6   5     1409.99     1269.49     24.90 o 
  -1   6   5    12727.28    13438.33    151.02 o 
   0   6   5     1019.81     1237.44     24.70 o 
   1   6   5     7375.70     6691.36     81.37 o 
   2   6   5       52.38        7.79      5.28 o 
   3   6   5       86.48       53.26      7.23 o 
   4   6   5      738.42      627.26     15.85 o 
   5   6   5     3777.44     3957.66     46.88 o 
   6   6   5     1436.04     1267.14     21.17 o 
   7   6   5     1570.96     1245.07     21.69 o 
   8   6   5     3572.63     3808.73     49.53 o 
   9   6   5        9.12      -12.48     11.19 o 
  10   6   5        1.43       -1.18     11.70 o 
  11   6   5      592.19      656.60     27.02 o 
  12   6   5        8.80       -4.50     13.22 o 
  13   6   5     2387.93     2423.43     41.98 o 
  14   6   5      561.88      612.25     29.45 o 
  15   6   5     4356.22     4417.65     74.11 o 
  16   6   5        0.55        5.43     18.62 o 
  17   6   5      771.37      757.76     33.70 o 
  18   6   5        0.34      -24.89     16.59 o 
  19   6   5        0.37       -3.32     17.96 o 
 -18   7   5      191.48      229.05     24.83 o 
 -17   7   5      733.40      696.66     33.00 o 
 -16   7   5      408.67      399.44     26.86 o 
 -15   7   5     2020.56     1836.18     45.38 o 
 -14   7   5      638.45      658.14     29.73 o 
 -13   7   5     4570.22     4696.26     74.38 o 
 -12   7   5       73.74      142.59     18.09 o 
 -11   7   5      849.24      890.59     30.89 o 
 -10   7   5       84.67      119.19     16.24 o 
  -9   7   5      510.95      462.39     21.98 o 
  -8   7   5       40.90       21.50     13.36 o 
  -7   7   5      552.95      563.68     22.74 o 
  -6   7   5      201.11      243.02     16.03 o 
  -5   7   5       50.54       17.26      9.16 o 
  -4   7   5        5.29        7.56      8.47 o 
  -3   7   5       64.54      100.22      8.75 o 
  -2   7   5     7951.63     7453.40     90.96 o 
  -1   7   5      431.87      369.40     17.25 o 
   0   7   5     8771.60     9045.38    107.53 o 
   1   7   5       56.52        9.39      9.54 o 
   2   7   5     5099.68     5791.09     54.99 o 
   3   7   5      848.89      845.48     18.25 o 
   4   7   5     2162.08     1701.62     27.02 o 
   5   7   5      186.54      294.12     13.05 o 
   6   7   5     1017.88     1382.89     26.61 o 
   7   7   5       26.65       26.63     11.01 o 
   8   7   5     1110.46     1002.50     24.92 o 
   9   7   5        3.51        6.70     11.23 o 
  10   7   5      313.04      303.33     17.01 o 
  11   7   5        0.94       -4.99     12.57 o 
  12   7   5      345.62      383.71     19.37 o 
  13   7   5       13.47       22.03     16.18 o 
  14   7   5     3290.89     3437.36     81.08 o 
  15   7   5        8.34       16.18     17.71 o 
  16   7   5     1514.22     1466.75     52.88 o 
  17   7   5       22.77       -6.75     21.99 o 
  18   7   5      642.63      643.15     41.17 o 
 -17   8   5      156.62      161.39     22.91 o 
 -16   8   5        0.12       27.59     18.09 o 
 -15   8   5       48.61       33.20     18.33 o 
 -14   8   5      302.21      263.35     22.29 o 
 -13   8   5      805.06      891.68     32.84 o 
 -12   8   5     1321.74     1235.97     36.19 o 
 -11   8   5      118.09       86.53     16.23 o 
 -10   8   5     1346.92     1379.11     36.10 o 
  -9   8   5     1098.14     1154.75     59.99 o 
  -8   8   5     2328.82     2102.70     41.55 o 
  -7   8   5        5.99        2.58     12.51 o 
  -6   8   5      379.46      331.61     18.21 o 
  -5   8   5       86.35       90.61     11.88 o 
  -4   8   5       76.19       87.86     10.23 o 
  -3   8   5     1287.68     1279.16     22.66 o 
  -2   8   5      683.19      548.87     26.26 o 
  -1   8   5     2450.10     2502.41     41.74 o 
   0   8   5      570.91      586.75     22.00 o 
   1   8   5      297.69      218.48     20.94 o 
   2   8   5      394.02      255.21     10.85 o 
   3   8   5     1592.79     1639.18     27.39 o 
   4   8   5     1204.23     1224.04     23.93 o 
   5   8   5       89.72       55.87     12.03 o 
   6   8   5     2301.99     2320.59     35.99 o 
   7   8   5      554.56      617.52     20.96 o 
   8   8   5     3412.73     3480.84     48.37 o 
   9   8   5       22.71       33.96     12.89 o 
  10   8   5      403.17      477.58     20.26 o 
  11   8   5      778.69      846.38     56.25 o 
  12   8   5      127.33      144.76     19.27 o 
  13   8   5      295.39      250.82     40.54 o 
  14   8   5      434.14      414.81     33.07 o 
  15   8   5      585.98      528.50     36.44 o 
  16   8   5        0.10      -18.19     27.10 o 
  17   8   5      181.81      187.93     29.92 o 
 -16   9   5      183.32      193.09     23.08 o 
 -15   9   5      233.42      257.01     23.61 o 
 -14   9   5      167.98       93.84     19.33 o 
 -13   9   5       89.95       71.57     18.13 o 
 -12   9   5       34.18       53.68     17.05 o 
 -11   9   5      126.67      172.59     18.51 o 
 -10   9   5      322.30      375.80     29.90 o 
  -9   9   5      132.03      201.50     18.55 o 
  -8   9   5      206.36      285.63     19.74 o 
  -7   9   5      639.47      598.93     24.70 o 
  -6   9   5        6.83        6.76     12.80 o 
  -5   9   5      604.09      658.46     21.74 o 
  -4   9   5       72.96       75.66     12.31 o 
  -3   9   5      648.49      781.37     19.78 o 
  -2   9   5      109.68      134.44     16.99 o 
  -1   9   5     2883.04     2820.99     46.75 o 
   0   9   5       14.88        5.58     25.40 o 
   1   9   5      334.36      372.82     74.37 o 
   2   9   5       21.91       13.39      8.55 o 
   3   9   5     1777.63     1677.76     35.70 o 
   4   9   5     2183.49     2058.55     42.64 o 
   5   9   5      364.63      354.66     29.67 o 
   6   9   5     1329.54     1155.08     36.42 o 
   7   9   5       63.09       23.40     17.64 o 
   8   9   5     1519.90     1536.82     66.19 o 
   9   9   5      311.72      334.23     28.66 o 
  10   9   5       44.39       32.51     20.86 o 
  11   9   5      272.60      281.73     28.51 o 
  12   9   5      288.68      253.51     27.78 o 
  13   9   5      313.94      340.75     45.10 o 
  14   9   5       44.40       21.03     22.86 o 
  15   9   5       23.39       20.30     22.76 o 
  16   9   5       25.77       15.25     22.42 o 
 -15  10   5       41.31       29.92     18.80 o 
 -14  10   5      126.51      133.94     20.56 o 
 -13  10   5      184.69      175.88     28.75 o 
 -12  10   5      373.65      370.43     24.12 o 
 -11  10   5      398.39      423.85     24.90 o 
 -10  10   5     1013.42     1016.81     33.57 o 
  -9  10   5     1363.86     1471.32     43.62 o 
  -8  10   5     4032.28     4117.90     65.68 o 
  -7  10   5      664.56      591.98     25.35 o 
  -6  10   5      903.08      958.78     47.54 o 
  -5  10   5      186.78      205.49     15.79 o 
  -4  10   5      198.84      179.16     14.73 o 
  -3  10   5        0.32       19.83     11.47 o 
  -2  10   5     2440.14     2800.91     60.56 o 
  -1  10   5       85.81      140.39     20.80 o 
   0  10   5      628.23      629.50     77.16 o 
   1  10   5       28.18       12.14     18.84 o 
   2  10   5       15.19       25.50     26.37 o 
   3  10   5      510.02      453.46     29.28 o 
   4  10   5      950.18      983.64     40.34 o 
   5  10   5       15.25       13.95     19.38 o 
   6  10   5     4499.90     4590.42    101.57 o 
   7  10   5      387.46      378.30     30.16 o 
   8  10   5     4674.09     5027.11     99.51 o 
   9  10   5       35.69        7.47     19.36 o 
  10  10   5     1636.33     1636.03     87.29 o 
  11  10   5       58.96       32.62     21.01 o 
  12  10   5      658.77      606.60     38.38 o 
  13  10   5       73.47       64.63     23.23 o 
  14  10   5      719.69      796.21     75.71 o 
  15  10   5      251.60      227.40     46.23 o 
 -14  11   5       30.04       40.56     30.87 o 
 -13  11   5        0.39        1.25     16.61 o 
 -12  11   5       16.31        4.65     16.30 o 
 -11  11   5       13.84        6.20     16.21 o 
 -10  11   5       44.32       39.59     25.03 o 
  -9  11   5       44.54       46.11     21.42 o 
  -8  11   5        2.43      -12.52     21.62 o 
  -7  11   5      349.00      280.88     26.83 o 
  -6  11   5      872.48      860.19     37.73 o 
  -5  11   5      397.30      364.49     22.56 o 
  -4  11   5      398.97      332.35     32.60 o 
  -3  11   5      356.47      257.23     19.93 o 
  -2  11   5     1097.41     1185.26     33.08 o 
  -1  11   5       46.87       51.61     23.17 o 
   0  11   5      370.33      369.17     28.07 o 
   1  11   5     1058.41     1164.77    121.43 o 
   2  11   5      108.85       94.18     36.72 o 
   3  11   5        0.44       11.60     17.79 o 
   4  11   5     1164.40     1034.61     41.94 o 
   5  11   5      185.42      197.03     26.07 o 
   6  11   5      894.63      819.34     72.09 o 
   7  11   5       20.50       27.57     21.89 o 
   8  11   5       49.68       66.81     55.64 o 
   9  11   5        4.40       18.71     20.24 o 
  10  11   5      118.44       81.84     41.89 o 
  11  11   5      103.14       79.17     23.05 o 
  12  11   5       46.29       88.23     41.16 o 
  13  11   5        0.03        3.31     34.55 o 
 -12  12   5       10.20        9.20     22.10 o 
 -11  12   5      241.73      189.08     27.71 o 
 -10  12   5      531.51      542.48     35.17 o 
  -9  12   5      885.62      904.29     72.09 o 
  -8  12   5     1636.51     1718.92     91.33 o 
  -7  12   5      367.46      400.41     30.82 o 
  -6  12   5      318.38      319.80     27.03 o 
  -5  12   5      715.62      709.69     36.55 o 
  -4  12   5      109.62       90.02     17.71 o 
  -3  12   5      233.12      210.76     19.70 o 
  -2  12   5      840.53      695.48     34.22 o 
  -1  12   5       67.37       44.27     29.17 o 
   0  12   5      940.14      785.44     59.06 o 
   1  12   5       73.59      122.22     22.97 o 
   2  12   5      125.18       94.45     22.44 o 
   3  12   5      125.44      147.48     24.77 o 
   4  12   5      490.65      527.97     36.72 o 
   5  12   5      120.57      130.91     24.29 o 
   6  12   5     1777.77     1841.82     94.02 o 
   7  12   5      203.48      261.43     29.67 o 
   8  12   5     1997.29     2070.32     62.88 o 
   9  12   5      140.00       92.03     25.62 o 
  10  12   5      253.34      307.10     62.68 o 
  11  12   5       17.58       -9.93     23.05 o 
  12  12   5       54.57       80.57     26.59 o 
 -10  13   5       23.18        9.00     21.94 o 
  -9  13   5       36.94       27.19     22.28 o 
  -8  13   5      207.69      171.13     48.82 o 
  -7  13   5      120.61       85.50     23.04 o 
  -6  13   5      587.51      608.84     94.43 o 
  -5  13   5       77.74       50.47     21.50 o 
  -4  13   5      619.35      654.80     29.25 o 
  -3  13   5        2.61      -13.62     14.05 o 
  -2  13   5      729.27      697.29     27.73 o 
  -1  13   5      205.03      182.32     29.71 o 
   0  13   5      567.98      626.37     50.68 o 
   1  13   5      130.85      124.38     22.99 o 
   2  13   5        3.03      -18.89     18.89 o 
   3  13   5       49.41       11.23     21.42 o 
   4  13   5        2.12      -25.89     23.06 o 
   5  13   5      401.61      480.04     57.20 o 
   6  13   5      110.91      141.29     26.74 o 
   7  13   5       95.90      117.01     26.73 o 
   8  13   5       12.67      -35.57     55.02 o 
   9  13   5      197.57      227.03     55.75 o 
  10  13   5       66.55       60.61     24.68 o 
  -6  14   5        8.81        2.51     21.20 o 
  -5  14   5      116.17      142.70     25.34 o 
  -4  14   5      220.29      204.21     22.14 o 
  -3  14   5      179.16      207.63     21.17 o 
  -2  14   5        0.09        2.94     14.77 o 
  -1  14   5      514.00      568.93     26.65 o 
   1  14   5        3.60      -40.65     27.10 o 
   2  14   5       41.81       27.22     28.44 o 
   3  14   5       11.13       -9.61     20.68 o 
   4  14   5       54.17       16.95     23.47 o 
   5  14   5        0.32       -9.12     22.82 o 
   6  14   5       89.95       59.54     26.58 o 
 -20   0   6      371.72      319.18     47.37 o 
 -19   0   6      261.49      255.26     44.89 o 
 -18   0   6      725.24      651.19     53.16 o 
 -17   0   6       42.85       79.23     35.79 o 
 -16   0   6     1251.50     1208.88     63.71 o 
 -15   0   6      664.19      709.32     55.02 o 
 -14   0   6       32.46       53.99     32.48 o 
 -13   0   6     1649.40     1630.87     67.44 o 
 -12   0   6      310.58      199.00     35.37 o 
 -11   0   6     8903.97    10355.74    220.30 o 
 -10   0   6      684.73      545.18     37.86 o 
  -9   0   6    17931.64    18846.54    252.79 o 
  -8   0   6      541.63      535.36     24.72 o 
  -7   0   6    13421.94    14252.36    197.76 o 
  -6   0   6     6490.66     6782.15     80.79 o 
  -5   0   6      394.67      315.66     13.30 o 
  -4   0   6    23698.36    23201.87    247.52 o 
  -3   0   6    19493.38    17894.82    206.03 o 
  -2   0   6    72001.05    80265.09   1021.40 o 
  -1   0   6      664.21      442.36     11.76 o 
   0   0   6        1.24       -7.62      6.33 o 
   1   0   6     9147.10    10775.82    439.47 o 
   2   0   6     1491.29      920.41     20.70 o 
   3   0   6      614.78      632.20     55.44 o 
   4   0   6     2755.99     2919.62     49.00 o 
   5   0   6    11496.16    12417.75    171.62 o 
   6   0   6       16.76      121.95     18.82 o 
   7   0   6    50946.95    50400.95    661.35 o 
   8   0   6     2038.67     2148.39     44.77 o 
   9   0   6     5447.40     5821.25     93.18 o 
  10   0   6      887.10      964.85     39.82 o 
  11   0   6     8231.35     8716.60    166.42 o 
  12   0   6      723.48      786.22     34.45 o 
  13   0   6     1229.43     1314.87     42.18 o 
  14   0   6     1278.45     1149.72     41.24 o 
  15   0   6      136.73      155.76     31.03 o 
  16   0   6       84.70       78.61     31.03 o 
  17   0   6      245.11      206.24     37.03 o 
  18   0   6      111.60      104.46     31.44 o 
  19   0   6       87.51      101.15     34.55 o 
  20   0   6      650.84      660.71     55.23 o 
 -20   1   6       31.17       25.63     36.20 o 
 -19   1   6      334.69      358.59     32.91 o 
 -18   1   6       55.79       48.86     24.79 o 
 -17   1   6      480.88      477.71     53.37 o 
 -16   1   6      197.56      189.13     26.11 o 
 -15   1   6        0.35        2.75     20.63 o 
 -14   1   6      234.16      214.43     26.01 o 
 -13   1   6      225.04      159.32     19.39 o 
 -12   1   6      563.97      584.51     26.55 o 
 -11   1   6      866.48      928.09     30.69 o 
 -10   1   6      145.04      221.07     16.73 o 
  -9   1   6     2569.23     3003.85     47.67 o 
  -8   1   6     1584.14     2004.45     35.66 o 
  -7   1   6       39.64       59.43      8.21 o 
  -6   1   6     3270.53     3327.44     32.20 o 
  -5   1   6       85.66       54.00      6.07 o 
  -4   1   6    17451.55    19116.20    145.43 o 
  -3   1   6     1203.59     1308.63     16.05 o 
  -2   1   6    32510.85    36456.16    358.69 o 
  -1   1   6      421.95      251.27      6.66 o 
   0   1   6    18267.04    18026.53    135.64 o 
   1   1   6     2312.23     2547.85     29.01 o 
   2   1   6    12535.49    14458.38    137.68 o 
   3   1   6     2790.04     2431.69     29.35 o 
   4   1   6    16668.40    16433.59    159.26 o 
   5   1   6       23.73       28.35      7.63 o 
   6   1   6     1274.41     1491.84     42.46 o 
   7   1   6       78.94       34.40      8.68 o 
   8   1   6     5215.64     5644.08     63.21 o 
   9   1   6      133.06       89.79     18.51 o 
  10   1   6     5539.92     5444.95     72.05 o 
  11   1   6      740.12      904.15     28.90 o 
  12   1   6     1900.52     1895.30     34.39 o 
  13   1   6       70.06       94.09     17.39 o 
  14   1   6      915.70      846.71     31.13 o 
  15   1   6       43.06        4.82     16.48 o 
  16   1   6        1.34        9.68     19.02 o 
  17   1   6        4.04        3.91     19.41 o 
  18   1   6      139.64      133.16     44.06 o 
  19   1   6       26.67       16.96     21.72 o 
  20   1   6       28.97       35.62     21.26 o 
 -20   2   6       54.26       71.40     26.18 o 
 -19   2   6       51.53       41.20     23.98 o 
 -18   2   6      176.29      171.20     28.47 o 
 -17   2   6        7.51       16.29     21.50 o 
 -16   2   6     2008.49     1949.14     56.17 o 
 -15   2   6       73.95       76.78     19.33 o 
 -14   2   6      278.65      252.84     21.87 o 
 -13   2   6       93.52       84.01     17.35 o 
 -12   2   6       17.13       -1.04     14.69 o 
 -11   2   6     1703.14     1594.58     37.17 o 
 -10   2   6       92.78      125.72     17.95 o 
  -9   2   6    22346.79    23143.43    250.89 o 
  -8   2   6       84.79      188.33     14.11 o 
  -7   2   6     2850.52     3008.95     37.26 o 
  -6   2   6     4325.97     6095.96     63.91 o 
  -5   2   6     1106.15     1450.89     19.93 o 
  -4   2   6      818.00      747.86     14.50 o 
  -3   2   6     1698.78     1797.28     21.94 o 
  -2   2   6        2.98       21.45      4.95 o 
  -1   2   6    28449.13    30180.34    385.54 o 
   0   2   6    26364.99    30075.26    687.88 o 
   1   2   6     4902.09     4535.97     57.15 o 
   2   2   6    37951.06    44488.29    480.23 o 
   3   2   6     2482.10     2153.21     32.67 o 
   4   2   6     4718.55     4137.62     50.15 o 
   5   2   6     5121.87     3907.44     44.82 o 
   6   2   6     1147.99     1702.31     25.73 o 
   7   2   6    12227.96    12927.02    128.50 o 
   8   2   6     2500.30     2824.72     38.09 o 
   9   2   6     9424.55    10031.45    104.70 o 
  10   2   6       98.39       93.87     12.54 o 
  11   2   6      369.52      331.96     21.68 o 
  12   2   6       30.52       11.29     14.84 o 
  13   2   6        9.08      -12.12     14.94 o 
  14   2   6      759.78      730.53     28.98 o 
  15   2   6      612.42      500.29     25.74 o 
  16   2   6      310.79      302.61     22.35 o 
  17   2   6        2.41      -27.58     18.39 o 
  18   2   6      639.36      628.34     47.16 o 
  19   2   6        7.57       11.78     21.34 o 
  20   2   6      120.99      128.02     24.35 o 
 -20   3   6        0.19        9.38     27.62 o 
 -19   3   6     1033.29      949.51     47.51 o 
 -18   3   6      336.55      286.88     32.54 o 
 -17   3   6     1776.44     1751.03     56.73 o 
 -16   3   6      360.65      415.92     45.76 o 
 -15   3   6      129.88      158.01     19.93 o 
 -14   3   6      598.11      585.87     28.63 o 
 -13   3   6      406.92      257.78     22.01 o 
 -12   3   6     1324.00     1226.88     34.98 o 
 -11   3   6       18.85      -13.14     14.55 o 
 -10   3   6     1049.87     1319.17     67.78 o 
  -9   3   6        7.52        0.84     11.83 o 
  -8   3   6       22.11       14.99      7.02 o 
  -7   3   6     5368.48     5069.72     55.91 o 
  -6   3   6     7654.28     7463.05     76.48 o 
  -5   3   6     3554.66     3291.31     45.02 o 
  -4   3   6     2515.15     3483.86     39.88 o 
  -3   3   6    20444.93    20647.86    195.07 o 
  -2   3   6        6.27        7.51      4.93 o 
  -1   3   6    24140.74    26606.50    248.95 o 
   0   3   6      593.24     1121.11     22.98 o 
   1   3   6     4116.67     2967.73     41.83 o 
   2   3   6     4967.87     4704.24     70.19 o 
   3   3   6     4796.52     4651.71     43.66 o 
   4   3   6     8775.19     9157.20     88.39 o 
   5   3   6     5699.77     6481.92     68.40 o 
   6   3   6      928.74     1080.78     20.53 o 
   7   3   6      162.85      206.98     11.40 o 
   8   3   6        8.08        8.70      8.90 o 
   9   3   6      439.39      282.32     13.94 o 
  10   3   6     2088.67     1963.12     47.20 o 
  11   3   6      555.91      596.99     29.50 o 
  12   3   6      423.08      428.39     22.54 o 
  13   3   6     1942.49     1902.29     75.08 o 
  14   3   6      313.16      345.58     23.04 o 
  15   3   6      495.72      490.64     27.65 o 
  16   3   6      168.11      166.46     20.39 o 
  17   3   6      410.65      366.12     25.44 o 
  18   3   6      183.75      239.12     31.65 o 
  19   3   6      149.50      151.44     26.09 o 
  20   3   6        3.36       21.22     21.87 o 
 -20   4   6      107.35      134.03     28.29 o 
 -19   4   6        0.46       13.19     25.12 o 
 -18   4   6     1257.66     1345.44     52.71 o 
 -17   4   6       51.24       34.42     20.75 o 
 -16   4   6      853.96      877.58     35.09 o 
 -15   4   6       12.05       47.14     17.89 o 
 -14   4   6       12.21       12.69     17.28 o 
 -13   4   6     1578.14     1563.71     39.60 o 
 -12   4   6     2933.02     3553.83     59.85 o 
 -11   4   6      158.56      256.52     19.01 o 
 -10   4   6      122.17      113.37     15.81 o 
  -9   4   6     4999.91     5781.93     77.26 o 
  -8   4   6      228.02       89.78     12.49 o 
  -7   4   6       75.63      184.21     17.02 o 
  -6   4   6     1402.42     1938.84     27.68 o 
  -5   4   6      165.14      254.15     11.56 o 
  -4   4   6      911.05     1081.73     19.12 o 
  -3   4   6     4277.31     4055.22     40.18 o 
  -2   4   6    13222.00    12167.13    118.24 o 
  -1   4   6        3.70        0.06      5.25 o 
   0   4   6     6932.76     7418.70    137.70 o 
   1   4   6     1085.92      813.90     11.97 o 
   2   4   6      169.60       66.69      4.94 o 
   3   4   6    11089.16    14092.22    119.98 o 
   4   4   6      522.82      690.55     13.44 o 
   5   4   6      335.13      471.99     12.55 o 
   6   4   6     1374.03     1188.07     19.05 o 
   7   4   6     3839.67     3845.58     41.27 o 
   8   4   6      522.41      486.75     16.45 o 
   9   4   6        2.85       -0.11      9.89 o 
  10   4   6      465.58      461.42     22.17 o 
  11   4   6      275.94      374.32     29.77 o 
  12   4   6      551.42      390.83     22.02 o 
  13   4   6      156.95      140.52     18.02 o 
  14   4   6      854.50      795.32     30.50 o 
  15   4   6        1.08       -5.88     20.64 o 
  16   4   6      660.04      670.00     30.95 o 
  17   4   6       48.76       78.29     25.28 o 
  18   4   6        0.10        2.00     20.46 o 
  19   4   6       74.37      112.24     36.30 o 
 -19   5   6      146.18      174.11     24.42 o 
 -18   5   6     1593.99     1751.11     48.55 o 
 -17   5   6     1896.65     1732.83     46.06 o 
 -16   5   6      846.85      682.36     32.40 o 
 -15   5   6     2692.84     2977.50     58.25 o 
 -14   5   6       33.73       20.30     18.44 o 
 -13   5   6       46.55       17.13     17.10 o 
 -12   5   6      697.58      871.23     31.25 o 
 -11   5   6     3192.06     3021.53     60.42 o 
 -10   5   6        3.00       32.94     15.38 o 
  -9   5   6     2600.87     3094.69     50.95 o 
  -8   5   6      706.57      577.19     22.60 o 
  -7   5   6       34.58       29.74      8.14 o 
  -6   5   6      543.57      609.47     16.69 o 
  -5   5   6     1668.63     1810.61     26.76 o 
  -4   5   6        6.21       -3.31      5.97 o 
  -3   5   6       36.45       34.26      6.58 o 
  -2   5   6     6505.46     7243.10     85.37 o 
  -1   5   6    15715.33    14114.35    156.73 o 
   0   5   6      385.67      366.27     12.78 o 
   1   5   6     1225.94     1053.25     13.27 o 
   2   5   6      702.41      693.24     12.58 o 
   3   5   6      120.14       78.12      6.67 o 
   4   5   6       55.21      105.65      7.35 o 
   5   5   6     6396.24     6601.23     62.11 o 
   6   5   6     2156.50     1963.91     26.66 o 
   7   5   6      429.60      491.48     14.79 o 
   8   5   6     2072.68     2240.13     29.66 o 
   9   5   6      224.21      191.26     13.84 o 
  10   5   6      310.07      352.82     17.00 o 
  11   5   6     1174.45     1224.98     35.44 o 
  12   5   6      461.02      455.05     23.57 o 
  13   5   6     1825.58     1862.34     43.14 o 
  14   5   6       15.76       11.33     16.35 o 
  15   5   6     3982.07     3964.70     68.46 o 
  16   5   6     1858.18     1963.26     47.76 o 
  17   5   6      388.47      406.99     27.29 o 
  18   5   6       92.75       80.09     20.07 o 
  19   5   6       43.63       22.41     22.18 o 
 -19   6   6      143.01      115.09     28.05 o 
 -18   6   6     1127.72     1180.06     43.13 o 
 -17   6   6     1057.75     1011.32     57.78 o 
 -16   6   6     1392.89     1556.97     81.24 o 
 -15   6   6     1006.84     1013.56     44.55 o 
 -14   6   6      730.28      613.00     28.69 o 
 -13   6   6     2666.85     2340.16     66.07 o 
 -12   6   6     1191.58     1476.10     54.96 o 
 -11   6   6        0.77      -10.92     14.62 o 
 -10   6   6       61.49       54.69     14.92 o 
  -9   6   6       39.08       19.74     18.36 o 
  -8   6   6        7.11       26.24     13.06 o 
  -7   6   6      229.51      129.93     15.02 o 
  -6   6   6      165.11      107.87     13.17 o 
  -5   6   6       17.81       17.63      8.09 o 
  -4   6   6     1549.87     1374.29     21.18 o 
  -3   6   6        7.49       31.87      7.74 o 
  -2   6   6    10403.98    10934.53    125.37 o 
  -1   6   6       31.66       -5.20      8.05 o 
   0   6   6     8990.47     8912.84    104.30 o 
   1   6   6      380.95      411.93     10.27 o 
   2   6   6     9718.64     8563.09     85.46 o 
   3   6   6       29.92      116.90      7.47 o 
   4   6   6     1035.96     1003.71     17.36 o 
   5   6   6        2.26       18.50      7.28 o 
   6   6   6       86.39       69.14      8.70 o 
   7   6   6      979.33      748.05     18.06 o 
   8   6   6       11.74       36.41     10.97 o 
   9   6   6       36.53       32.11     12.24 o 
  10   6   6      680.01      735.62     23.31 o 
  11   6   6      345.75      294.56     17.78 o 
  12   6   6     3705.61     3678.50     52.52 o 
  13   6   6      753.59      803.78     48.74 o 
  14   6   6     2428.79     2516.12     62.63 o 
  15   6   6     1774.69     1819.59     60.83 o 
  16   6   6     2696.23     2736.09     71.98 o 
  17   6   6      143.30       96.85     26.97 o 
  18   6   6     1342.86     1224.98     51.38 o 
 -18   7   6       30.50       25.25     20.25 o 
 -17   7   6     1250.50     1337.21     42.64 o 
 -16   7   6      143.57      110.17     20.96 o 
 -15   7   6      101.98       64.35     19.66 o 
 -14   7   6      235.29      232.76     22.34 o 
 -13   7   6       41.23       46.46     17.25 o 
 -12   7   6     1088.18     1277.24     37.91 o 
 -11   7   6      233.63      155.30     18.71 o 
 -10   7   6     2874.72     2687.90     49.69 o 
  -9   7   6       82.04       86.40     16.10 o 
  -8   7   6     2224.95     2245.09     60.28 o 
  -7   7   6       13.36        9.81     14.65 o 
  -6   7   6      513.07      456.97     19.99 o 
  -5   7   6     1312.38     1510.55     35.92 o 
  -4   7   6      454.28      476.69     15.29 o 
  -3   7   6     2445.45     2302.78     29.88 o 
  -2   7   6      168.74      143.67     11.64 o 
  -1   7   6     4759.93     4857.46     64.17 o 
   0   7   6        2.01        6.72      9.35 o 
   1   7   6       16.51       34.79      7.39 o 
   2   7   6       40.97       39.00      6.38 o 
   3   7   6     2463.63     2455.55     32.94 o 
   4   7   6       85.64       90.10      9.46 o 
   5   7   6      544.80      587.51     18.49 o 
   6   7   6     4430.26     4185.24     51.12 o 
   7   7   6      212.45      165.26     13.04 o 
   8   7   6     1482.92     1571.91     40.22 o 
   9   7   6       76.46       85.63     13.00 o 
  10   7   6        7.28        3.10     12.06 o 
  11   7   6      543.40      528.61     21.56 o 
  12   7   6       43.35       42.20     13.88 o 
  13   7   6     1166.54     1247.27     36.10 o 
  14   7   6        0.26       31.53     47.27 o 
  15   7   6     1142.13     1191.42     48.56 o 
  16   7   6       12.93        2.78     26.89 o 
  17   7   6        1.05        5.50     21.21 o 
  18   7   6        4.94       19.21     24.27 o 
 -17   8   6       19.34       56.10     19.91 o 
 -16   8   6      287.83      262.39     29.03 o 
 -15   8   6      547.58      555.03     29.24 o 
 -14   8   6      250.66      263.42     24.26 o 
 -13   8   6      867.89     1002.76     33.91 o 
 -12   8   6       90.95      154.13     19.13 o 
 -11   8   6        3.39       11.55     15.14 o 
 -10   8   6       55.02       63.19     16.30 o 
  -9   8   6       11.59       15.93     14.78 o 
  -8   8   6      126.95       63.68     15.29 o 
  -7   8   6       39.48       95.15     14.29 o 
  -6   8   6       13.18       62.93     13.51 o 
  -5   8   6      177.26      140.64     23.20 o 
  -4   8   6       54.91       27.44      9.58 o 
  -3   8   6       85.85      104.92     10.09 o 
  -2   8   6     2809.42     2690.69     43.61 o 
  -1   8   6        7.54        7.43     11.02 o 
   0   8   6     1648.44     1685.00     33.21 o 
   1   8   6      707.89      500.21     14.24 o 
   2   8   6      792.69      798.71     16.37 o 
   3   8   6      995.89     1027.61     21.89 o 
   4   8   6      329.66      344.84     16.21 o 
   5   8   6       17.52       39.50     14.92 o 
   6   8   6        0.08        9.90     12.97 o 
   7   8   6       25.21       35.62     14.02 o 
   8   8   6        4.63      -19.85     13.23 o 
   9   8   6      851.36      759.33     36.18 o 
  10   8   6       17.35        3.64     17.32 o 
  11   8   6      464.27      566.22     33.09 o 
  12   8   6        2.10      -13.71     18.17 o 
  13   8   6      943.24      965.58     43.63 o 
  14   8   6     1300.86     1214.16     81.09 o 
  15   8   6      376.71      339.43     32.46 o 
  16   8   6      449.80      437.48     34.81 o 
  17   8   6        0.83      -14.40     59.99 o 
 -16   9   6       66.61       67.87     29.26 o 
 -15   9   6       14.60       -6.24     29.05 o 
 -14   9   6      793.91      748.25     71.59 o 
 -13   9   6      501.79      484.60     26.68 o 
 -12   9   6     1175.73     1082.91     63.05 o 
 -11   9   6       36.28        7.59     14.97 o 
 -10   9   6     2563.13     2895.53     56.30 o 
  -9   9   6        3.90       38.26     15.24 o 
  -8   9   6     3493.99     3583.70     58.79 o 
  -7   9   6      452.98      397.41     29.85 o 
  -6   9   6      146.86      139.13     15.71 o 
  -5   9   6      648.36      563.70     20.72 o 
  -4   9   6        1.52       10.58     10.86 o 
  -3   9   6      209.13      247.03     12.84 o 
  -2   9   6       47.36       31.33     14.55 o 
  -1   9   6       38.13        7.26     16.23 o 
   0   9   6     1336.11     1290.56     61.23 o 
   1   9   6     2389.91     2567.68     71.13 o 
   2   9   6      644.64      623.78     32.06 o 
   3   9   6     1660.14     1613.87     46.69 o 
   4   9   6     1400.98     1394.16     45.15 o 
   5   9   6      808.92      779.11     80.47 o 
   6   9   6     3749.13     3585.48     75.31 o 
   7   9   6     1801.05     1946.31     59.58 o 
   8   9   6     1663.40     1596.31     91.53 o 
   9   9   6      216.06      223.28     26.52 o 
  10   9   6       71.66       72.56     22.01 o 
  11   9   6      247.70      269.61     28.33 o 
  12   9   6      358.59      370.46     54.61 o 
  13   9   6       51.78       22.33     23.89 o 
  14   9   6       11.10      -30.10     20.07 o 
  15   9   6       51.93       23.16     23.21 o 
  16   9   6      159.33      145.02     35.89 o 
 -15  10   6      176.84      153.95     22.05 o 
 -14  10   6       36.08        6.62     17.66 o 
 -13  10   6       19.31       -2.69     16.74 o 
 -12  10   6       31.40       30.33     16.97 o 
 -11  10   6       11.68       23.71     16.41 o 
 -10  10   6       13.78       32.77     15.98 o 
  -9  10   6       35.52       49.88     16.00 o 
  -8  10   6       23.83       -5.48     13.78 o 
  -7  10   6      303.87      288.76     26.15 o 
  -6  10   6     1100.30     1183.03     41.17 o 
  -5  10   6      487.74      576.23     26.75 o 
  -4  10   6     1230.93     1088.58     32.76 o 
  -3  10   6      255.89      224.10     18.27 o 
  -2  10   6     4124.16     3961.98     76.13 o 
  -1  10   6       46.32       18.11     18.79 o 
   0  10   6      111.78      107.21     39.10 o 
   1  10   6        0.73       15.00     18.64 o 
   2  10   6     1342.05     1411.22     45.98 o 
   3  10   6      793.99      853.90     37.03 o 
   4  10   6      834.47      860.97     38.87 o 
   5  10   6      816.79      708.78     37.16 o 
   6  10   6       38.68       33.20     23.17 o 
   7  10   6     1780.00     1813.46     54.69 o 
   8  10   6      131.17      116.35     22.92 o 
   9  10   6       73.19       84.13     23.45 o 
  10  10   6       20.87       19.93     39.92 o 
  11  10   6       94.93       96.60     24.45 o 
  12  10   6      192.74      215.21     27.08 o 
  13  10   6      191.80      169.66     28.35 o 
  14  10   6      243.74      252.62     34.86 o 
  15  10   6       13.93       30.25     27.20 o 
 -13  11   6       11.15       18.10     22.44 o 
 -12  11   6       89.94       85.80     52.34 o 
 -11  11   6      321.59      373.69     32.40 o 
 -10  11   6     2434.26     2597.94     66.44 o 
  -9  11   6      907.41      913.57     42.92 o 
  -8  11   6     4036.73     4123.52     84.90 o 
  -7  11   6      143.57      175.64     23.62 o 
  -6  11   6     1611.84     1693.13     73.33 o 
  -5  11   6      645.58      606.06     34.37 o 
  -4  11   6      211.98      206.87     18.51 o 
  -3  11   6        0.51       -5.14     13.96 o 
  -2  11   6     1054.31      998.37     31.28 o 
  -1  11   6      730.02      691.37     35.73 o 
   0  11   6       54.80       19.43     19.31 o 
   1  11   6      136.81      131.42     33.30 o 
   2  11   6     1099.32     1070.03     41.93 o 
   3  11   6       13.94       12.99     19.40 o 
   4  11   6     1036.11     1018.66     42.56 o 
   5  11   6        1.46       -1.84     20.05 o 
   6  11   6     6930.22     7349.64    130.53 o 
   7  11   6        2.93      -13.78     50.27 o 
   8  11   6     3540.62     3871.88     86.41 o 
   9  11   6        1.42      -14.32     19.76 o 
  10  11   6      988.62     1007.17     46.07 o 
  11  11   6       16.54       32.48     22.00 o 
  12  11   6      191.40      190.22     28.37 o 
  13  11   6      238.06      308.71     66.19 o 
 -12  12   6       15.70       -3.34     42.20 o 
 -11  12   6      234.58      268.41     30.26 o 
 -10  12   6        2.13       -5.92     34.75 o 
  -9  12   6      177.91      199.09     27.30 o 
  -8  12   6      394.43      507.07     33.60 o 
  -7  12   6      929.43      976.32     42.26 o 
  -6  12   6      187.79      201.33     25.81 o 
  -5  12   6      284.51      337.08     23.57 o 
  -4  12   6      125.24      140.79     28.55 o 
  -3  12   6        0.67      -20.86     13.91 o 
  -2  12   6      404.41      385.00     24.63 o 
  -1  12   6      128.10      138.60     32.68 o 
   0  12   6      405.43      425.23     34.03 o 
   1  12   6      152.53      161.71     24.72 o 
   2  12   6      357.35      359.76     28.71 o 
   3  12   6      327.17      373.04     30.22 o 
   4  12   6       17.42        7.36     21.23 o 
   5  12   6      128.53      140.47     33.30 o 
   6  12   6        1.29        8.75     22.41 o 
   7  12   6      137.29      148.69     35.27 o 
   8  12   6       14.98       19.62     44.27 o 
   9  12   6      371.15      418.89     37.13 o 
  10  12   6       25.90       22.42     23.75 o 
  11  12   6      320.79      343.59     33.99 o 
  12  12   6        0.84       25.98     24.37 o 
  -9  13   6        2.68       -7.77     21.53 o 
  -8  13   6      279.19      365.07     44.68 o 
  -7  13   6       12.72       28.44     21.25 o 
  -6  13   6        3.85        0.76     20.07 o 
  -5  13   6      102.50       80.45     23.37 o 
  -4  13   6      120.28      164.86     18.86 o 
  -3  13   6      405.02      419.73     24.92 o 
  -2  13   6      107.81      144.90     20.60 o 
  -1  13   6      607.06      594.60     25.94 o 
   0  13   6        0.46       13.65     27.10 o 
   1  13   6       37.57       17.94     21.08 o 
   2  13   6       19.66        8.60     21.28 o 
   3  13   6       46.80       24.63     22.25 o 
   4  13   6      414.64      365.40     38.68 o 
   5  13   6       51.00       49.31     30.82 o 
   6  13   6      817.11      948.04     99.40 o 
   7  13   6      236.06      219.85     60.82 o 
   8  13   6      168.44      209.99     35.89 o 
   9  13   6        0.17       -5.70     23.44 o 
  -6  14   6      420.48      412.05     33.18 o 
  -5  14   6       69.60       72.96     26.79 o 
  -4  14   6      452.80      500.94     51.85 o 
  -3  14   6       11.40       -3.96     15.99 o 
  -2  14   6      580.24      585.11     28.13 o 
  -1  14   6       52.82       51.35     16.19 o 
   1  14   6        1.00      -40.34     26.89 o 
   2  14   6      285.92      336.28     31.74 o 
   3  14   6        2.34      -31.45     20.97 o 
   4  14   6      209.25      228.75     52.65 o 
   5  14   6       57.00       50.97     24.95 o 
   6  14   6      179.69      234.06     31.48 o 
 -20   1   7      129.47      134.23     28.09 o 
 -19   1   7        0.19       -5.40     29.68 o 
 -18   1   7     1298.16     1277.74     49.83 o 
 -17   1   7      319.10      301.13     30.11 o 
 -16   1   7     1582.38     1488.80     50.29 o 
 -15   1   7     1503.78     1572.03     52.02 o 
 -14   1   7        1.33      -24.37     21.20 o 
 -13   1   7     1400.64     1388.02     37.48 o 
 -12   1   7        7.76      -10.66     14.60 o 
 -11   1   7    15663.23    17400.96    197.04 o 
 -10   1   7      206.34      224.07     18.88 o 
  -9   1   7    24827.99    25887.17    278.66 o 
  -8   1   7      870.90      820.58     19.74 o 
  -7   1   7     5829.28     5985.51     57.43 o 
  -6   1   7    14858.79    17328.10    135.17 o 
  -5   1   7     7833.72     7549.87     62.46 o 
  -4   1   7     9145.41     9091.95     89.04 o 
  -3   1   7     2151.76     3032.97     34.12 o 
  -2   1   7    12608.34    12169.59     86.48 o 
  -1   1   7     1095.94     1166.12     12.82 o 
   0   1   7     5296.24     4966.44     46.19 o 
   1   1   7     5937.44     5830.77     59.61 o 
   2   1   7     9708.69     9965.13    149.68 o 
   3   1   7      123.33      195.70      8.66 o 
   4   1   7     5586.81     5556.52     76.58 o 
   5   1   7    16593.62    15965.58    166.77 o 
   6   1   7     9308.66     9967.49    100.78 o 
   7   1   7    20171.97    19693.18    190.00 o 
   8   1   7     3008.11     3376.05     43.21 o 
   9   1   7     2914.96     3045.23     41.58 o 
  10   1   7       13.06        8.00     10.95 o 
  11   1   7     1825.42     1557.19     30.96 o 
  12   1   7       75.21       27.60     13.39 o 
  13   1   7       52.85       47.12     13.69 o 
  14   1   7     1626.53     1551.82     39.09 o 
  15   1   7     2909.46     2953.05     54.85 o 
  16   1   7       33.93       51.43     20.96 o 
  17   1   7      100.38       90.36     23.50 o 
  18   1   7      257.01      332.44     32.37 o 
  19   1   7      131.55      138.65     25.08 o 
  20   1   7      405.34      402.83     32.95 o 
 -20   2   7       67.80       66.79     29.37 o 
 -19   2   7     1035.09      908.99     46.03 o 
 -18   2   7      137.96      164.14     28.12 o 
 -17   2   7     1257.70     1196.68     48.91 o 
 -16   2   7      852.62      817.01     40.40 o 
 -15   2   7      409.11      462.62     26.74 o 
 -14   2   7      229.26      251.19     22.71 o 
 -13   2   7      716.26      713.24     29.70 o 
 -12   2   7     2210.71     2295.03     46.09 o 
 -11   2   7      858.20      928.17     29.81 o 
 -10   2   7        2.07       13.35     13.90 o 
  -9   2   7     3997.10     3969.44     58.50 o 
  -8   2   7     4788.39     5250.14     63.87 o 
  -7   2   7    11460.36    11208.57    111.04 o 
  -6   2   7     1110.65     1366.45     22.35 o 
  -5   2   7     5819.67     5914.50     56.19 o 
  -4   2   7     3476.84     3658.11     37.52 o 
  -3   2   7     2688.05     2771.47     33.80 o 
  -2   2   7    17416.02    16324.31    141.52 o 
  -1   2   7    34696.84    34838.95    328.82 o 
   0   2   7     5829.68     6333.05    128.15 o 
   1   2   7    17121.96    18665.07    255.45 o 
   2   2   7     3470.58     3194.92     46.31 o 
   3   2   7      229.47      190.03     12.96 o 
   4   2   7     5672.99     5574.20     59.26 o 
   5   2   7       88.03      177.34      9.47 o 
   6   2   7     3690.38     4285.11     49.55 o 
   7   2   7     2298.89     2947.93     38.83 o 
   8   2   7      381.19      131.28     11.21 o 
   9   2   7        1.02       -8.79      9.51 o 
  10   2   7     3254.22     3279.92     58.56 o 
  11   2   7       12.27       16.51     12.51 o 
  12   2   7      456.75      415.13     21.89 o 
  13   2   7      169.70      242.29     20.02 o 
  14   2   7      297.66      248.48     20.91 o 
  15   2   7      547.00      550.35     26.70 o 
  16   2   7       20.51       17.12     15.87 o 
  17   2   7        1.40       38.67     21.01 o 
  18   2   7      529.15      575.84     35.25 o 
  19   2   7      246.41      244.10     28.29 o 
  20   2   7       94.29      112.86     25.22 o 
 -20   3   7       33.18       -9.66     22.33 o 
 -19   3   7      190.12      221.35     31.43 o 
 -18   3   7     1594.49     1578.21     54.56 o 
 -17   3   7     1559.51     1622.34     58.11 o 
 -16   3   7      868.55      867.41     34.30 o 
 -15   3   7      612.97      584.47     31.03 o 
 -14   3   7        7.41       -0.34     16.95 o 
 -13   3   7      291.70      304.83     22.90 o 
 -12   3   7     1932.83     2135.09     44.38 o 
 -11   3   7     2892.75     3257.10     55.32 o 
 -10   3   7      860.30     1011.58     29.67 o 
  -9   3   7     6437.40     6138.79     68.00 o 
  -8   3   7      317.39      385.52     13.96 o 
  -7   3   7      379.72      494.98     18.69 o 
  -6   3   7     1781.95     1774.95     26.50 o 
  -5   3   7      754.25      655.12     16.21 o 
  -4   3   7    21029.53    24995.92    209.30 o 
  -3   3   7     8540.89    10163.43     81.18 o 
  -2   3   7      181.69      187.94      8.37 o 
  -1   3   7    11981.94    11805.42    114.96 o 
   0   3   7     1183.11     1310.82     25.60 o 
   1   3   7      106.19      191.16     11.57 o 
   2   3   7    13582.85    13615.70    155.57 o 
   3   3   7     1829.02     2733.79     40.74 o 
   4   3   7    22685.56    25678.60    334.30 o 
   5   3   7     2442.72     2881.79     36.24 o 
   6   3   7     1076.25      856.26     19.14 o 
   7   3   7     2924.74     2643.72     36.34 o 
   8   3   7     1082.01      862.87     21.41 o 
   9   3   7       91.36      101.67     12.06 o 
  10   3   7     2079.92     1960.99     61.21 o 
  11   3   7      217.74      231.15     18.93 o 
  12   3   7      891.33      950.61     54.39 o 
  13   3   7     2929.90     3035.29     54.19 o 
  14   3   7       68.69       43.95     16.98 o 
  15   3   7      461.27      484.81     25.31 o 
  16   3   7       20.35        5.75     19.46 o 
  17   3   7      101.43      102.29     19.32 o 
  18   3   7      307.93      321.56     30.06 o 
  19   3   7      173.40      162.06     25.93 o 
  20   3   7      106.75      108.70     25.66 o 
 -19   4   7     1507.87     1535.08     57.92 o 
 -18   4   7      594.22      656.05     33.04 o 
 -17   4   7     2491.73     2544.02     65.17 o 
 -16   4   7      223.41      231.76     48.19 o 
 -15   4   7      767.34      703.48     31.55 o 
 -14   4   7        0.94       20.65     17.61 o 
 -13   4   7     1006.31     1181.07     34.95 o 
 -12   4   7      558.41      601.76     27.35 o 
 -11   4   7       42.01       46.47     19.13 o 
 -10   4   7        1.82       -1.14     13.25 o 
  -9   4   7       20.73      101.21     14.43 o 
  -8   4   7      153.31      151.14      9.94 o 
  -7   4   7     2365.64     2510.01     34.00 o 
  -6   4   7      221.68      140.59      9.86 o 
  -5   4   7     3311.12     3576.71     42.51 o 
  -4   4   7     1886.00     2152.74     26.13 o 
  -3   4   7    32008.57    32753.60    245.79 o 
  -2   4   7      335.78      281.67      8.62 o 
  -1   4   7     5127.01     4701.70     50.93 o 
   0   4   7       14.31       10.35      4.47 o 
   1   4   7     1563.16     1191.65     31.20 o 
   2   4   7      183.99      202.63      8.26 o 
   3   4   7     5752.64     5900.08     54.40 o 
   4   4   7      736.05      803.02     14.45 o 
   5   4   7      280.34      411.36     14.57 o 
   6   4   7     2039.12     2282.97     28.43 o 
   7   4   7      407.59      300.29     19.80 o 
   8   4   7      482.74      396.65     16.16 o 
   9   4   7      399.85      440.48     17.36 o 
  10   4   7      447.32      430.41     21.11 o 
  11   4   7     2257.67     2470.33     61.93 o 
  12   4   7      331.02      299.45     20.86 o 
  13   4   7     1456.04     1466.61     47.97 o 
  14   4   7     1351.93     1432.73     38.51 o 
  15   4   7      885.17      994.96     34.45 o 
  16   4   7      418.19      438.66     32.35 o 
  17   4   7      324.32      357.37     36.20 o 
  18   4   7        0.32      -13.00     27.31 o 
  19   4   7      124.99      104.88     25.15 o 
 -19   5   7       38.55       34.03     32.40 o 
 -18   5   7     1951.90     2015.46     51.66 o 
 -17   5   7       15.17       26.05     19.58 o 
 -16   5   7     1905.50     2028.83     49.39 o 
 -15   5   7      523.56      545.98     28.54 o 
 -14   5   7       97.35      114.36     18.75 o 
 -13   5   7      273.17      211.88     20.46 o 
 -12   5   7      439.54      512.67     24.99 o 
 -11   5   7       47.99       57.44     39.38 o 
 -10   5   7       70.66       67.22     18.28 o 
  -9   5   7     1123.09     1035.76     39.01 o 
  -8   5   7      500.34      547.72     23.31 o 
  -7   5   7       36.42      146.42     11.14 o 
  -6   5   7       73.01       10.31      8.26 o 
  -5   5   7     1066.24     1230.11     22.44 o 
  -4   5   7     1410.07     1157.93     24.61 o 
  -3   5   7      406.30      276.26     15.90 o 
  -2   5   7      692.24      374.01     14.57 o 
  -1   5   7     1559.10     1809.92     25.90 o 
   0   5   7     7340.25     7002.86     73.05 o 
   1   5   7      210.73      162.04      6.66 o 
   2   5   7      143.66      221.25     13.32 o 
   3   5   7     2117.64     2038.56     24.11 o 
   4   5   7      784.22      777.46     14.95 o 
   5   5   7        0.23       -0.84      6.49 o 
   6   5   7      439.58      391.12     13.67 o 
   7   5   7       35.04       10.72      8.24 o 
   8   5   7      224.93      231.80     11.86 o 
   9   5   7      364.27      454.42     19.22 o 
  10   5   7      115.51      121.24     20.47 o 
  11   5   7     1121.26     1194.71     33.11 o 
  12   5   7      266.52      301.89     21.30 o 
  13   5   7      898.28      937.40     32.45 o 
  14   5   7      538.04      569.46     27.73 o 
  15   5   7     3046.94     2868.58     56.80 o 
  16   5   7      591.67      591.86     29.32 o 
  17   5   7        7.82        5.37     17.87 o 
  18   5   7      169.55      194.15     22.97 o 
  19   5   7       15.09       43.23     30.20 o 
 -18   6   7      108.94       95.24     22.61 o 
 -17   6   7     2393.21     2426.18     97.11 o 
 -16   6   7        6.17       -3.20     18.35 o 
 -15   6   7      498.57      492.11     27.61 o 
 -14   6   7      176.70      166.12     20.98 o 
 -13   6   7        2.86       -1.84     16.18 o 
 -12   6   7       24.31       53.34     22.42 o 
 -11   6   7       25.78       25.12     15.52 o 
 -10   6   7     3167.96     2760.72     49.79 o 
  -9   6   7      745.16      940.87     29.62 o 
  -8   6   7     1332.09     1426.94     33.35 o 
  -7   6   7      630.79      581.68     27.70 o 
  -6   6   7      355.48      365.14     15.04 o 
  -5   6   7     1075.42     1038.20     21.50 o 
  -4   6   7      418.13      496.26     18.84 o 
  -3   6   7     7984.48     8149.08     75.13 o 
  -2   6   7     1518.31     1452.19     27.37 o 
  -1   6   7    14247.35    13969.17    156.82 o 
   0   6   7      321.41      338.61     13.97 o 
   1   6   7      315.45      474.64     10.31 o 
   2   6   7      400.43      455.94     11.57 o 
   3   6   7       63.50       50.14      6.45 o 
   4   6   7      155.84      191.36      9.01 o 
   5   6   7      180.73      205.36     10.01 o 
   6   6   7     3768.15     3687.34     40.80 o 
   7   6   7     4077.73     3833.37     42.79 o 
   8   6   7      412.16      380.04     16.51 o 
   9   6   7      253.24      240.35     15.40 o 
  10   6   7       87.79       38.50     13.08 o 
  11   6   7       38.24       -1.64     22.91 o 
  12   6   7       39.36       33.02     19.92 o 
  13   6   7      927.60      928.71     34.15 o 
  14   6   7      294.36      294.36     22.94 o 
  15   6   7     1001.06     1058.79     62.57 o 
  16   6   7      257.67      344.52     56.58 o 
  17   6   7        1.09        3.57     26.27 o 
  18   6   7       41.73       38.05     23.60 o 
 -18   7   7      733.82      645.39     33.99 o 
 -17   7   7      365.96      394.64     48.38 o 
 -16   7   7     1410.11     1360.30     41.74 o 
 -15   7   7     1204.91     1296.39     40.03 o 
 -14   7   7      709.87      717.01     31.43 o 
 -13   7   7     1645.97     1736.01     42.15 o 
 -12   7   7      677.03      645.60     28.68 o 
 -11   7   7      490.48      426.01     23.47 o 
 -10   7   7        0.09      -10.37     14.63 o 
  -9   7   7      641.83      670.79     26.74 o 
  -8   7   7        3.30        5.41     13.05 o 
  -7   7   7      284.46      234.90     16.89 o 
  -6   7   7      390.73      375.18     19.38 o 
  -5   7   7       12.63        9.99     11.56 o 
  -4   7   7     1470.63     1389.16     23.44 o 
  -3   7   7      284.49      240.32     11.21 o 
  -2   7   7    14061.92    14727.61    174.72 o 
  -1   7   7        1.44        5.07      9.84 o 
   0   7   7    19517.71    20861.93    230.26 o 
   1   7   7      159.10      265.73     10.65 o 
   2   7   7     6418.93     6345.33     67.97 o 
   3   7   7     1132.64      943.10     19.03 o 
   4   7   7      393.41      484.99     16.69 o 
   5   7   7      279.47      162.03     11.57 o 
   6   7   7      273.59      367.56     13.77 o 
   7   7   7       42.69       34.30     13.25 o 
   8   7   7      767.26      658.24     30.28 o 
   9   7   7       35.27       47.61     14.50 o 
  10   7   7      705.85      696.57     28.39 o 
  11   7   7       35.92       22.53     24.20 o 
  12   7   7     1307.72     1191.05    119.98 o 
  13   7   7     1273.84     1191.63     45.94 o 
  14   7   7     3560.02     3433.00     80.71 o 
  15   7   7     1052.62     1102.36     47.76 o 
  16   7   7     1385.79     1362.61     52.19 o 
  17   7   7       57.54       37.39     40.13 o 
  18   7   7      409.75      437.21     60.20 o 
 -17   8   7      553.62      542.99     30.81 o 
 -16   8   7      580.00      633.60     31.21 o 
 -15   8   7       11.76       15.54     17.61 o 
 -14   8   7      237.14      213.89     22.11 o 
 -13   8   7      495.20      516.17     26.31 o 
 -12   8   7      826.14      882.56     31.85 o 
 -11   8   7      383.37      311.36     21.00 o 
 -10   8   7     4274.65     4237.88     66.92 o 
  -9   8   7     2609.50     2589.77     48.70 o 
  -8   8   7     1096.98     1207.54     46.49 o 
  -7   8   7      746.95      667.63     24.60 o 
  -6   8   7      352.00      353.05     20.61 o 
  -5   8   7      436.70      443.85     18.67 o 
  -4   8   7      714.17      656.68     18.06 o 
  -3   8   7       53.53       29.51      9.11 o 
  -2   8   7     1463.06     1433.50     30.80 o 
  -1   8   7      247.16      218.88     14.96 o 
   0   8   7     3672.35     3471.72    100.53 o 
   1   8   7     3528.19     4183.99     64.77 o 
   2   8   7      118.32       52.78     11.63 o 
   3   8   7     2348.34     2253.87     54.51 o 
   4   8   7      546.96      516.32     31.86 o 
   5   8   7      725.17      613.28     66.61 o 
   6   8   7     3825.90     3611.29     74.21 o 
   7   8   7     1881.79     2135.52     81.81 o 
   8   8   7      378.56      352.41     30.51 o 
   9   8   7      166.90      156.95     22.41 o 
  10   8   7       36.74       23.91     19.78 o 
  11   8   7      866.90      750.73     38.43 o 
  12   8   7       37.59       63.93     22.99 o 
  13   8   7      477.53      495.80     33.60 o 
  14   8   7      185.34      181.80     27.04 o 
  15   8   7       19.72       18.24     26.27 o 
  16   8   7       89.67       98.25     26.00 o 
  17   8   7      283.26      319.29     59.89 o 
 -16   9   7       39.45       37.07     19.67 o 
 -15   9   7      331.72      332.29     31.42 o 
 -14   9   7       17.19       13.84     17.56 o 
 -13   9   7      108.49      133.20     19.51 o 
 -12   9   7      549.60      482.61     26.43 o 
 -11   9   7       22.02       39.28     17.02 o 
 -10   9   7      504.46      446.37     23.90 o 
  -9   9   7       28.02       32.48     15.02 o 
  -8   9   7      195.19      197.39     18.49 o 
  -7   9   7      198.08      247.04     35.17 o 
  -6   9   7      232.20      215.45     24.70 o 
  -5   9   7      794.02      651.83     27.13 o 
  -4   9   7      861.48      852.00     29.30 o 
  -3   9   7      463.02      360.96     17.35 o 
  -2   9   7      258.40      225.06     32.27 o 
  -1   9   7       32.18       28.29     16.96 o 
   0   9   7      209.37      160.49     34.75 o 
   1   9   7     2348.73     2303.90     55.64 o 
   2   9   7      612.41      608.49     49.65 o 
   3   9   7     1010.71      887.10     36.14 o 
   4   9   7     2857.68     3031.59     96.09 o 
   5   9   7     2786.43     2782.12     64.87 o 
   6   9   7      110.63      117.48     23.31 o 
   7   9   7     3964.36     4053.69     85.54 o 
   8   9   7        1.60      -13.05     19.62 o 
   9   9   7      918.00      944.69     50.47 o 
  10   9   7     1131.34     1017.26     43.22 o 
  11   9   7     1493.24     1538.35     52.50 o 
  12   9   7      166.41      171.49     27.06 o 
  13   9   7      696.74      704.66     40.29 o 
  14   9   7       39.75       17.53     61.54 o 
  15   9   7        9.80       20.39     23.34 o 
  16   9   7       38.27       47.02     25.27 o 
 -15  10   7       37.55       57.23     22.17 o 
 -14  10   7      317.17      344.29     25.15 o 
 -13  10   7        3.17      -20.41     21.36 o 
 -12  10   7     1032.91      975.07     50.47 o 
 -11  10   7       59.72       35.65     33.92 o 
 -10  10   7     2472.38     2681.39     66.60 o 
  -9  10   7        5.15      -28.45     18.97 o 
  -8  10   7     3780.17     3950.36    118.84 o 
  -7  10   7      509.70      531.00     80.99 o 
  -6  10   7     1187.06     1191.73     58.85 o 
  -5  10   7      571.72      573.79     26.68 o 
  -4  10   7      332.83      316.21     21.57 o 
  -3  10   7        0.19        0.23     13.99 o 
  -2  10   7        2.64       -9.60     11.48 o 
  -1  10   7     1269.09     1156.69     40.69 o 
   0  10   7      480.77      454.15     29.32 o 
   1  10   7     1213.43     1177.34     55.23 o 
   2  10   7       25.02        5.14     19.08 o 
   3  10   7      126.66      170.10     23.69 o 
   4  10   7     1291.74     1151.12     42.24 o 
   5  10   7      379.42      405.51     38.58 o 
   6  10   7     4169.71     4121.47    192.07 o 
   7  10   7     1332.31     1244.34     45.66 o 
   8  10   7      961.62      997.69     43.09 o 
   9  10   7       43.53       66.27     22.21 o 
  10  10   7      369.37      371.94     42.72 o 
  11  10   7       35.48       27.42     20.98 o 
  12  10   7       22.39       25.13     21.12 o 
  13  10   7       56.64       73.82     23.22 o 
  14  10   7      125.88      129.87     40.54 o 
 -13  11   7      131.13      139.72     27.11 o 
 -12  11   7       76.98      125.96     26.23 o 
 -11  11   7       40.36       54.79     23.03 o 
 -10  11   7       18.27       19.56     29.17 o 
  -9  11   7      104.48       88.25     23.82 o 
  -8  11   7       48.28       84.73     23.03 o 
  -7  11   7      468.96      550.79     46.44 o 
  -6  11   7        0.74        5.34     29.17 o 
  -5  11   7      107.87       91.50     17.75 o 
  -4  11   7        3.86        3.82     15.15 o 
  -3  11   7      281.88      222.75     19.67 o 
  -2  11   7      224.44      198.91     18.82 o 
  -1  11   7      777.00      672.39     35.71 o 
   0  11   7        2.76        5.13     24.93 o 
   1  11   7      308.38      273.52     28.13 o 
   2  11   7       81.05      102.56     21.72 o 
   3  11   7        8.17       -8.79     19.14 o 
   4  11   7      559.06      481.72     32.69 o 
   5  11   7       45.71       29.38     24.51 o 
   6  11   7       49.49       80.20     32.79 o 
   7  11   7      108.51       96.60     24.50 o 
   8  11   7      146.64      164.17     29.17 o 
   9  11   7       71.74       59.85     23.03 o 
  10  11   7       21.20        9.35     35.48 o 
  11  11   7      242.85      299.26     39.30 o 
  12  11   7      101.54       55.65     23.11 o 
  13  11   7       28.11       48.14     24.70 o 
 -11  12   7       43.49       27.36     23.61 o 
 -10  12   7     1584.98     1642.04     55.57 o 
  -9  12   7       25.56       34.41     22.28 o 
  -8  12   7     2718.51     2736.77     68.86 o 
  -7  12   7       72.98       59.11     21.48 o 
  -6  12   7      273.25      314.35     28.83 o 
  -5  12   7      201.36      250.62     22.09 o 
  -4  12   7        0.20       -4.55     14.59 o 
  -3  12   7      262.28      271.07     21.39 o 
  -2  12   7      153.08      123.53     18.03 o 
  -1  12   7      769.36      693.80     51.71 o 
   0  12   7      328.87      347.63     38.17 o 
   1  12   7      221.08      203.68     43.65 o 
   2  12   7      140.85      145.32     25.06 o 
   3  12   7       48.77       45.19     50.58 o 
   4  12   7      836.93      827.99     41.67 o 
   5  12   7      140.02      175.33     25.94 o 
   6  12   7     2245.50     2227.81     65.37 o 
   7  12   7      454.81      474.41     35.16 o 
   8  12   7     1218.08     1109.87     48.67 o 
   9  12   7       20.93       27.63     28.03 o 
  10  12   7       44.47       56.77     30.93 o 
  11  12   7       17.93        1.73     39.20 o 
  -9  13   7       43.26       68.98     25.29 o 
  -8  13   7      920.26      859.91     42.85 o 
  -7  13   7      738.81      660.08     38.61 o 
  -6  13   7      751.38      838.60     41.35 o 
  -5  13   7      575.86      649.75     37.32 o 
  -4  13   7      421.99      431.01     25.97 o 
  -3  13   7      208.64      237.88     21.83 o 
  -2  13   7      286.21      337.57     23.17 o 
  -1  13   7      134.06      150.44     18.63 o 
   0  13   7        3.82      -27.31     26.27 o 
   1  13   7      379.28      371.17     40.44 o 
   2  13   7       35.59        6.99     21.43 o 
   3  13   7        4.17       -0.86     21.29 o 
   4  13   7       10.97       -6.61     30.72 o 
   5  13   7      120.24      106.89     26.15 o 
   6  13   7        2.26       -4.91     22.85 o 
   7  13   7      224.15      236.87     40.85 o 
   8  13   7        8.41      -10.83     21.81 o 
   9  13   7      597.94      715.82     65.47 o 
  -6  14   7       55.91       76.04     24.05 o 
  -5  14   7       15.13       30.84     21.91 o 
  -4  14   7      282.63      329.74     24.87 o 
  -3  14   7       57.09       29.16     17.57 o 
  -2  14   7       71.09       76.42     17.94 o 
  -1  14   7      114.48      130.63     24.84 o 
   1  14   7       39.46       13.24     31.24 o 
   2  14   7       19.67       45.52     23.93 o 
   3  14   7        0.09      -10.67     42.61 o 
   4  14   7       22.34      -14.57     26.68 o 
   5  14   7       96.99       92.66     26.92 o 
 -20   0   8       35.65        7.24     35.17 o 
 -19   0   8       39.68       50.06     33.92 o 
 -18   0   8     2231.95     2008.59     87.50 o 
 -17   0   8     1293.47     1197.50     68.88 o 
 -16   0   8      277.55      255.26     41.37 o 
 -15   0   8     1317.08     1457.52     72.19 o 
 -14   0   8        3.71       -3.52     27.72 o 
 -13   0   8     2731.23     2734.87     91.43 o 
 -12   0   8      108.89      175.00     35.37 o 
 -11   0   8    25493.01    26915.56    358.09 o 
 -10   0   8    14001.97    15706.60    217.91 o 
  -9   0   8    21666.42    21491.62    286.36 o 
  -8   0   8     8289.92     8371.77    100.97 o 
  -7   0   8    10856.11    10181.82    121.32 o 
  -6   0   8     1868.51     2457.33     41.18 o 
  -5   0   8     2211.98     2656.90     38.45 o 
  -4   0   8      275.12      262.34     11.53 o 
  -3   0   8      949.38      978.32     20.80 o 
  -2   0   8    22807.06    24004.19    255.48 o 
  -1   0   8    82684.41    83113.93    741.67 o 
   0   0   8     1253.51     1533.34     30.87 o 
   1   0   8      519.23      708.85     24.51 o 
   2   0   8     2009.51     3648.83    102.29 o 
   3   0   8    28631.77    25899.80    344.19 o 
   4   0   8     2991.76     3060.98     73.64 o 
   5   0   8    42877.57    44033.89    578.36 o 
   6   0   8    24395.92    25702.35    344.76 o 
   7   0   8    21239.05    24294.83    328.03 o 
   8   0   8     7221.59     6961.26    160.83 o 
   9   0   8     4022.01     4019.98     71.53 o 
  10   0   8      894.00      985.31     46.54 o 
  11   0   8     2699.11     3089.08     63.48 o 
  12   0   8      459.30      488.43     28.22 o 
  13   0   8      942.01      976.72     38.76 o 
  14   0   8       59.61       33.72     24.82 o 
  15   0   8     3953.33     3535.21    103.64 o 
  16   0   8     1514.23     1580.40     67.02 o 
  17   0   8       13.29       13.86     28.96 o 
  18   0   8       94.14      139.84     35.17 o 
  19   0   8      150.27      181.21     37.65 o 
  20   0   8     1093.28     1035.95     62.06 o 
 -20   1   8       88.42       87.51     26.87 o 
 -19   1   8       23.82       50.08     24.70 o 
 -18   1   8       70.52       85.74     26.84 o 
 -17   1   8      192.69      187.61     29.08 o 
 -16   1   8      456.47      449.67     34.65 o 
 -15   1   8      304.98      354.58     57.51 o 
 -14   1   8      718.39      707.81     39.95 o 
 -13   1   8      468.66      530.74     25.67 o 
 -12   1   8     1813.96     1802.57     51.15 o 
 -11   1   8     1354.58     1535.24     37.01 o 
 -10   1   8     4421.24     4064.11     71.29 o 
  -9   1   8      785.41      761.37     32.94 o 
  -8   1   8    10011.37    11114.34    120.37 o 
  -7   1   8       56.07       62.40      6.95 o 
  -6   1   8    10270.08    10752.83     92.79 o 
  -5   1   8       14.09       16.87      5.46 o 
  -4   1   8    12020.86    12504.34     98.09 o 
  -3   1   8       60.18       19.09      5.47 o 
  -2   1   8     1604.24     1812.98     18.06 o 
  -1   1   8        6.93       11.64      4.14 o 
   0   1   8     2201.12     2315.92     21.68 o 
   1   1   8    10182.07    11285.79    109.76 o 
   2   1   8    18507.03    18819.21    202.98 o 
   3   1   8       55.74      156.92      8.02 o 
   4   1   8     4698.48     6228.87     95.29 o 
   5   1   8     2008.41     2485.72     32.32 o 
   6   1   8     7471.08     7140.24     76.58 o 
   7   1   8      234.25      204.17     12.93 o 
   8   1   8     1765.85     1968.71     35.68 o 
   9   1   8       15.68        1.94      9.59 o 
  10   1   8     2305.07     2529.43     46.28 o 
  11   1   8       28.67       40.29     12.96 o 
  12   1   8      246.47      277.70     16.87 o 
  13   1   8        0.20       -6.31     13.27 o 
  14   1   8       96.95       82.15     17.86 o 
  15   1   8       70.76      103.95     17.92 o 
  16   1   8      313.02      314.08     27.79 o 
  17   1   8        6.81      -25.63     17.08 o 
  18   1   8      562.55      515.37     43.54 o 
  19   1   8       94.92      164.94     40.54 o 
  20   1   8       49.74       44.15     22.47 o 
 -20   2   8        4.12      -15.14     24.28 o 
 -19   2   8      587.61      608.64     39.39 o 
 -18   2   8      418.66      479.38     35.43 o 
 -17   2   8     3140.46     3301.11     78.53 o 
 -16   2   8      999.85     1000.74     42.52 o 
 -15   2   8      315.21      302.66     24.37 o 
 -14   2   8     1171.58     1156.75     35.93 o 
 -13   2   8      191.99      247.90     21.35 o 
 -12   2   8      681.93      682.87     29.58 o 
 -11   2   8     5220.77     5415.98     76.59 o 
 -10   2   8     5798.93     5994.78     81.17 o 
  -9   2   8     9610.02    10457.06    107.14 o 
  -8   2   8     6210.72     6389.90     69.77 o 
  -7   2   8      338.17      398.55     14.71 o 
  -6   2   8     2569.41     2690.30     35.24 o 
  -5   2   8     3052.09     3412.10     36.56 o 
  -4   2   8     1483.18     1585.62     21.87 o 
  -3   2   8     3440.12     3270.82     34.45 o 
  -2   2   8       27.39       13.42      5.49 o 
  -1   2   8     6917.91     7151.70     66.77 o 
   0   2   8     8513.57     8989.80     89.65 o 
   1   2   8        4.31       29.69      8.96 o 
   2   2   8    14233.01    13115.91    127.12 o 
   3   2   8     2739.57     3612.34     57.39 o 
   4   2   8     3977.45     4468.64     49.62 o 
   5   2   8     6546.87     7269.01     76.12 o 
   6   2   8     5713.61     4481.31     51.77 o 
   7   2   8     2482.57     2396.37     34.20 o 
   8   2   8      143.75      149.50     12.48 o 
   9   2   8     3660.59     3927.74     50.47 o 
  10   2   8     4096.19     4047.48     52.88 o 
  11   2   8      480.65      433.07     25.53 o 
  12   2   8      634.05      596.59     22.85 o 
  13   2   8     1441.35     1307.88     53.31 o 
  14   2   8      575.16      524.05     25.51 o 
  15   2   8     1152.15     1225.08     36.43 o 
  16   2   8      247.20      238.00     21.74 o 
  17   2   8      550.89      578.26     44.78 o 
  18   2   8      214.15      191.09     26.02 o 
  19   2   8       67.79       62.52     22.80 o 
  20   2   8      115.09      185.31     27.80 o 
 -20   3   8       59.33       17.09     26.68 o 
 -19   3   8     1519.31     1596.88     58.58 o 
 -18   3   8       38.50       41.51     37.65 o 
 -17   3   8     1326.33     1422.89     43.57 o 
 -16   3   8      164.77      156.16     20.77 o 
 -15   3   8       23.08        4.44     20.21 o 
 -14   3   8        2.04      -12.26     16.54 o 
 -13   3   8      236.42      287.82     22.24 o 
 -12   3   8      505.55      547.12     25.10 o 
 -11   3   8     1497.13     1614.37     38.63 o 
 -10   3   8        6.68      -18.00     16.63 o 
  -9   3   8     2564.88     2412.58     35.11 o 
  -8   3   8     4667.38     5238.24     63.66 o 
  -7   3   8     2667.92     2890.18     45.40 o 
  -6   3   8     1879.47     1693.21     26.34 o 
  -5   3   8     1268.54     1263.28     20.08 o 
  -4   3   8        5.70       70.31      7.74 o 
  -3   3   8     8218.65     8030.18     66.25 o 
  -2   3   8     7489.19     7313.97     60.44 o 
  -1   3   8     3973.37     2721.36     32.73 o 
   0   3   8      523.44      757.22     29.53 o 
   1   3   8        7.38        3.59      8.03 o 
   2   3   8        3.93       11.68      8.28 o 
   3   3   8     3102.41     2487.47     46.23 o 
   4   3   8     2534.66     2488.49     35.72 o 
   5   3   8      857.08     1119.58     20.63 o 
   6   3   8        2.35       26.47      8.09 o 
   7   3   8      271.17      263.64     14.60 o 
   8   3   8      192.18      174.37     13.97 o 
   9   3   8      284.48      306.79     15.23 o 
  10   3   8      528.07      502.43     20.06 o 
  11   3   8      631.29      604.19     22.72 o 
  12   3   8        7.41       13.15     16.41 o 
  13   3   8      863.85      808.43     30.58 o 
  14   3   8     1545.56     1589.44     39.80 o 
  15   3   8       45.81       38.66     17.12 o 
  16   3   8        4.60      -13.61     16.62 o 
  17   3   8      155.75      189.56     21.35 o 
  18   3   8      314.22      315.25     28.44 o 
  19   3   8      428.08      432.44     33.25 o 
 -19   4   8      174.12      154.80     30.84 o 
 -18   4   8     1523.58     1622.14     46.65 o 
 -17   4   8     1458.30     1414.74     42.20 o 
 -16   4   8      141.83      161.09     21.67 o 
 -15   4   8      336.59      305.12     31.40 o 
 -14   4   8       25.72      -23.65     15.76 o 
 -13   4   8      173.18      179.08     23.90 o 
 -12   4   8     3154.77     2900.91     93.94 o 
 -11   4   8      226.82      145.87     18.27 o 
 -10   4   8      217.13      234.15     19.50 o 
  -9   4   8     1393.75     1112.45     30.58 o 
  -8   4   8     2452.79     2687.23     37.15 o 
  -7   4   8      197.53      105.14     13.38 o 
  -6   4   8       54.16      146.29     11.64 o 
  -5   4   8        1.06        9.52      9.97 o 
  -4   4   8     3465.68     4037.21     38.63 o 
  -3   4   8    13249.43    15041.12    117.89 o 
  -2   4   8      285.72      271.70     12.64 o 
  -1   4   8      692.19      286.24     14.75 o 
   0   4   8     1030.63     1348.30     27.19 o 
   1   4   8      964.71     1312.74     26.87 o 
   2   4   8     1793.60     2369.07     49.42 o 
   3   4   8    14705.66    14920.81    208.95 o 
   4   4   8     2103.13     1901.08     34.42 o 
   5   4   8     2497.27     3185.00     39.77 o 
   6   4   8     1723.86     1621.49     54.58 o 
   7   4   8      512.96      437.52     22.54 o 
   8   4   8        1.77        3.22      9.65 o 
   9   4   8     1003.78     1055.79     25.22 o 
  10   4   8     1183.45     1314.80     33.76 o 
  11   4   8       56.92       16.43     14.77 o 
  12   4   8     1441.19     1581.33     38.44 o 
  13   4   8     3423.67     3405.18     70.23 o 
  14   4   8       85.45       52.84     17.87 o 
  15   4   8      296.43      252.64     22.20 o 
  16   4   8      166.65      169.15     20.51 o 
  17   4   8      278.63      272.56     23.09 o 
  18   4   8       27.54       -7.17     20.98 o 
  19   4   8      182.31      229.12     28.00 o 
 -19   5   8     1104.62     1064.19     41.54 o 
 -18   5   8      164.08      140.50     23.20 o 
 -17   5   8     2321.34     2529.33     60.49 o 
 -16   5   8       32.62       33.96     27.95 o 
 -15   5   8     2787.14     2477.85     57.02 o 
 -14   5   8        0.98      -17.43     22.29 o 
 -13   5   8      312.41      195.03     38.85 o 
 -12   5   8        0.30       11.38     15.44 o 
 -11   5   8      474.14      583.77     27.06 o 
 -10   5   8     1231.27      827.88     42.41 o 
  -9   5   8      352.24      418.37     20.98 o 
  -8   5   8       56.88       73.32     13.59 o 
  -7   5   8       15.47       57.00      9.71 o 
  -6   5   8     1262.24     1268.29     25.31 o 
  -5   5   8     2273.86     2095.53     30.57 o 
  -4   5   8       11.01       30.04     14.32 o 
  -3   5   8    13097.66    12784.90    110.80 o 
  -2   5   8     1946.21     2093.05     41.72 o 
  -1   5   8     7233.55     7418.16     91.07 o 
   0   5   8     1402.01      945.34     17.16 o 
   1   5   8     1137.29      646.07     26.27 o 
   2   5   8      409.48      565.84     13.46 o 
   3   5   8     1082.05     1125.56     16.67 o 
   4   5   8       22.15       28.63      7.60 o 
   5   5   8       59.48       64.17      7.68 o 
   6   5   8     2756.39     3212.27     36.25 o 
   7   5   8     7798.02     8142.52     76.92 o 
   8   5   8      349.09      310.34     15.60 o 
   9   5   8      545.52      553.18     24.03 o 
  10   5   8      635.53      581.93     25.98 o 
  11   5   8     1556.88     1413.53     37.72 o 
  12   5   8     1465.86     1532.63     38.44 o 
  13   5   8     1245.20     1272.43     50.01 o 
  14   5   8     2120.15     2122.12     65.93 o 
  15   5   8     1006.87     1029.92     35.70 o 
  16   5   8     1680.37     1706.98     56.34 o 
  17   5   8      108.15       41.05     34.44 o 
  18   5   8       35.40      -17.43     39.51 o 
  19   5   8       92.54       98.67     33.51 o 
 -18   6   8     1258.33     1260.08     43.23 o 
 -17   6   8       14.87       54.47     20.38 o 
 -16   6   8      799.33      731.55     33.69 o 
 -15   6   8      330.37      286.66     24.12 o 
 -14   6   8      570.86      586.35     28.73 o 
 -13   6   8      968.30     1113.24     35.38 o 
 -12   6   8      606.36      476.05     33.04 o 
 -11   6   8     1546.20     1661.93     39.57 o 
 -10   6   8      758.71      578.05     25.96 o 
  -9   6   8      237.67      224.90     30.87 o 
  -8   6   8      666.97      529.39     22.70 o 
  -7   6   8       51.67       35.45     12.72 o 
  -6   6   8     3233.23     3325.41     43.30 o 
  -5   6   8      162.71      145.02     11.58 o 
  -4   6   8     5694.90     5801.50     57.42 o 
  -3   6   8      495.10      326.04     16.74 o 
  -2   6   8    23357.59    23554.45    257.03 o 
  -1   6   8     7248.74     7894.86     94.27 o 
   0   6   8     9299.60     9800.20    100.10 o 
   1   6   8       51.23       58.51      4.92 o 
   2   6   8     6098.78     6326.34    101.22 o 
   3   6   8      390.25      290.45     10.83 o 
   4   6   8      112.41      112.97      8.36 o 
   5   6   8      156.45      166.30      9.97 o 
   6   6   8     2743.08     2807.51     44.02 o 
   7   6   8      669.04      535.53     17.02 o 
   8   6   8     2219.45     2059.33     40.89 o 
   9   6   8      419.57      435.06     18.91 o 
  10   6   8     2052.81     2038.44     55.19 o 
  11   6   8      724.13      766.97     36.27 o 
  12   6   8     3913.72     4045.90     84.64 o 
  13   6   8     2780.86     2782.14     68.92 o 
  14   6   8     2323.38     2277.71     63.79 o 
  15   6   8     3250.18     3084.86     76.33 o 
  16   6   8     1016.51      911.53     45.00 o 
  17   6   8       98.32       42.13     23.59 o 
  18   6   8      466.98      398.00     44.37 o 
 -17   7   8      584.69      556.13     31.61 o 
 -16   7   8     1292.14     1377.35     68.91 o 
 -15   7   8       32.60       -9.43     17.49 o 
 -14   7   8        6.02        4.91     16.88 o 
 -13   7   8       77.71       47.73     17.50 o 
 -12   7   8      753.41      755.93     45.86 o 
 -11   7   8     2675.51     2894.93     53.42 o 
 -10   7   8     1385.07     1620.84     38.95 o 
  -9   7   8     4097.79     3949.09     62.13 o 
  -8   7   8      139.20      121.91     15.52 o 
  -7   7   8      299.72      298.95     18.40 o 
  -6   7   8      419.63      400.95     25.03 o 
  -5   7   8     1178.29     1140.80     25.51 o 
  -4   7   8      575.18      473.51     15.71 o 
  -3   7   8     1052.74     1224.28     21.90 o 
  -2   7   8     7557.26     7329.36     90.48 o 
  -1   7   8       97.44       71.03     10.71 o 
   0   7   8     2996.00     2840.42     59.00 o 
   1   7   8      952.34      928.00     22.76 o 
   2   7   8     1170.98      958.30     23.28 o 
   3   7   8     1982.75     1664.16     35.64 o 
   4   7   8        6.12       19.98     12.36 o 
   5   7   8     4366.16     4789.02     69.89 o 
   6   7   8        2.26       25.67     13.30 o 
   7   7   8     1449.98     1368.63     76.95 o 
   8   7   8       56.37       64.90     18.16 o 
   9   7   8      168.27      157.27     23.35 o 
  10   7   8      155.77      126.86     22.96 o 
  11   7   8     1028.31      946.78     44.78 o 
  12   7   8      548.44      621.52     36.99 o 
  13   7   8       89.62       86.52     23.21 o 
  14   7   8     1709.59     1812.86     66.71 o 
  15   7   8       78.52       58.53     23.53 o 
  16   7   8       17.78        2.49     24.20 o 
  17   7   8       64.46       84.71     32.79 o 
 -17   8   8        1.20      -15.35     20.54 o 
 -16   8   8      331.21      395.31     42.61 o 
 -15   8   8      631.09      652.62     49.35 o 
 -14   8   8      129.86      109.40     19.66 o 
 -13   8   8     1333.95     1455.39     40.42 o 
 -12   8   8       72.63       68.89     19.40 o 
 -11   8   8      267.62      288.94     23.95 o 
 -10   8   8        6.13        5.57     15.01 o 
  -9   8   8      114.34      167.03     17.63 o 
  -8   8   8      331.30      379.81     39.98 o 
  -7   8   8        5.57      -15.11     13.95 o 
  -6   8   8      149.96      137.09     20.44 o 
  -5   8   8      603.28      608.87     20.87 o 
  -4   8   8      456.26      399.82     18.12 o 
  -3   8   8      793.03      831.56     23.21 o 
  -2   8   8     1376.48     1170.49     39.34 o 
  -1   8   8      153.59      173.42     20.41 o 
   0   8   8     3951.38     4484.95     82.92 o 
   1   8   8     1168.08     1404.06     64.44 o 
   2   8   8     3533.51     3079.53     64.25 o 
   3   8   8     2405.46     2222.16     53.78 o 
   4   8   8        0.28       -2.92     16.83 o 
   5   8   8      295.22      381.36     26.29 o 
   6   8   8       23.27       14.43     18.56 o 
   7   8   8      309.83      386.08     28.83 o 
   8   8   8       38.34       23.30     19.64 o 
   9   8   8      657.39      728.69     37.10 o 
  10   8   8      404.07      400.58     30.62 o 
  11   8   8      699.58      714.82     45.61 o 
  12   8   8      456.03      402.25     31.31 o 
  13   8   8      869.15      874.94     57.61 o 
  14   8   8      349.34      320.25     34.03 o 
  15   8   8      112.61       83.62     25.34 o 
  16   8   8      332.96      363.19     46.75 o 
 -16   9   8     1011.85     1030.05     72.43 o 
 -15   9   8      292.15      292.29     24.52 o 
 -14   9   8      470.61      494.71     28.04 o 
 -13   9   8      264.24      312.56     23.34 o 
 -12   9   8      639.35      712.73     48.44 o 
 -11   9   8       80.74       67.11     16.79 o 
 -10   9   8      633.12      615.45     35.12 o 
  -9   9   8      836.13      839.60     38.76 o 
  -8   9   8       85.07       84.39     20.16 o 
  -7   9   8     1615.75     1532.16     46.37 o 
  -6   9   8      179.79      199.04     24.07 o 
  -5   9   8     1095.94     1107.17     48.72 o 
  -4   9   8      439.07      362.41     21.81 o 
  -3   9   8      303.93      352.50     17.55 o 
  -2   9   8     2078.83     2099.14     51.40 o 
  -1   9   8     3865.35     3833.81     99.50 o 
   0   9   8     3049.18     3015.64    116.46 o 
   1   9   8     5382.67     5446.56     97.39 o 
   2   9   8      873.91      929.64     89.57 o 
   3   9   8      629.69      633.00     33.50 o 
   4   9   8        6.11        9.10     17.99 o 
   5   9   8      736.20      658.15     34.04 o 
   6   9   8       10.87      -10.27     19.28 o 
   7   9   8      739.75      671.12     35.39 o 
   8   9   8      203.71      133.00     33.92 o 
   9   9   8      865.20      975.84     56.47 o 
  10   9   8      110.34      127.43     25.65 o 
  11   9   8     1337.93     1259.09     47.67 o 
  12   9   8       21.38       18.53     21.86 o 
  13   9   8      197.10      160.02     25.48 o 
  14   9   8      258.16      268.59     29.91 o 
  15   9   8      665.02      754.33     43.65 o 
 -14  10   8       95.50       48.09     33.61 o 
 -13  10   8       14.81       -9.26     29.37 o 
 -12  10   8       91.04       95.47     23.84 o 
 -11  10   8      224.65      208.85     37.44 o 
 -10  10   8        8.18       16.39     21.03 o 
  -9  10   8       44.39       62.47     21.33 o 
  -8  10   8      154.67      107.51     21.53 o 
  -7  10   8      606.65      712.49     36.54 o 
  -6  10   8       38.13       66.15     20.78 o 
  -5  10   8     1547.41     1476.54     38.49 o 
  -4  10   8      437.18      539.32     38.70 o 
  -3  10   8      289.69      302.04     20.97 o 
  -2  10   8     1004.24      962.42     27.45 o 
  -1  10   8      142.95      178.58     22.74 o 
   0  10   8     1666.05     1613.12     47.88 o 
   1  10   8        1.08        7.00     17.78 o 
   2  10   8      171.37      202.17     24.53 o 
   3  10   8       27.78        8.04     19.75 o 
   4  10   8        5.20       21.97     20.57 o 
   5  10   8       93.66      104.44     38.99 o 
   6  10   8      186.61      215.67     26.84 o 
   7  10   8      395.75      284.57     28.82 o 
   8  10   8      144.03      155.09     33.41 o 
   9  10   8       75.21       60.45     23.15 o 
  10  10   8      215.43      201.48     27.05 o 
  11  10   8       64.72       49.99     21.51 o 
  12  10   8      302.55      337.45     33.72 o 
  13  10   8        0.25        8.49     20.87 o 
  14  10   8      120.61       83.34     25.59 o 
 -13  11   8       82.77      100.32     31.96 o 
 -12  11   8     1271.04     1415.61     52.64 o 
 -11  11   8        8.92        4.06     21.71 o 
 -10  11   8     3907.48     4415.89    131.46 o 
  -9  11   8       93.23       90.12     24.59 o 
  -8  11   8     3285.81     3629.58    151.32 o 
  -7  11   8       33.41       46.25     20.37 o 
  -6  11   8     1179.83     1176.31     50.68 o 
  -5  11   8        0.00       20.28     16.35 o 
  -4  11   8       32.63       24.76     15.24 o 
  -3  11   8     1496.06     1454.41     39.88 o 
  -2  11   8     1560.34     1513.23     44.24 o 
  -1  11   8      604.21      666.57     36.66 o 
   0  11   8     2322.29     2328.72     97.12 o 
   1  11   8       42.19       26.05     21.51 o 
   2  11   8     2276.42     2301.08     60.38 o 
   3  11   8       39.27       58.59     21.97 o 
   4  11   8     1751.73     1775.09     53.43 o 
   5  11   8      693.09      779.26     40.45 o 
   6  11   8     3990.97     3747.95     83.43 o 
   7  11   8      811.30      956.09     46.44 o 
   8  11   8     1191.10     1108.68     47.43 o 
   9  11   8       22.39       36.15     23.14 o 
  10  11   8      434.20      384.95     39.41 o 
  11  11   8        8.13       10.40     23.46 o 
  12  11   8        8.11       49.68     24.55 o 
  13  11   8       21.60       11.01     22.90 o 
 -11  12   8       50.68       54.38     24.64 o 
 -10  12   8       26.33       78.61     43.13 o 
  -9  12   8      165.63      160.10     37.03 o 
  -8  12   8      325.34      298.67     29.45 o 
  -7  12   8      772.49      741.29     57.82 o 
  -6  12   8        1.38      -27.80     18.53 o 
  -5  12   8      206.63      193.11     21.31 o 
  -4  12   8        1.93        8.10     16.17 o 
  -3  12   8      134.05      119.89     18.63 o 
  -2  12   8       12.19        6.99     15.35 o 
   0  12   8      129.85      113.30     24.05 o 
   1  12   8      132.49      137.09     24.82 o 
   2  12   8      441.01      446.36     32.69 o 
   3  12   8      631.14      675.17     71.88 o 
   4  12   8        3.44      -29.95     19.96 o 
   5  12   8      355.57      380.08     32.62 o 
   6  12   8        6.21       -1.44     22.69 o 
   7  12   8      641.40      673.12     56.89 o 
   8  12   8       29.12        9.15     23.95 o 
   9  12   8      607.88      640.80     40.86 o 
  10  12   8        0.66       -0.29     22.75 o 
  11  12   8      189.77      139.91     28.56 o 
  -9  13   8      336.96      360.91     33.86 o 
  -8  13   8       90.37       45.53     23.66 o 
  -7  13   8       24.50       27.77     21.87 o 
  -6  13   8        0.53      -13.87     20.98 o 
  -5  13   8        3.56        4.25     15.70 o 
  -4  13   8      306.12      262.33     22.90 o 
  -3  13   8       45.49       54.20     23.55 o 
  -2  13   8      994.57      968.18     34.31 o 
  -1  13   8       26.97       22.42     18.70 o 
   0  13   8      187.40      159.90     36.41 o 
   1  13   8        1.94       10.35     46.65 o 
   2  13   8       23.12      -15.77     28.24 o 
   3  13   8       22.27       16.98     32.48 o 
   4  13   8      147.31      151.28     32.48 o 
   5  13   8      381.11      296.77     30.61 o 
   6  13   8      119.41      127.93     27.73 o 
   7  13   8      433.63      477.59     37.23 o 
   8  13   8       21.29       14.97     24.65 o 
  -5  14   8      259.51      268.54     30.05 o 
  -4  14   8      645.06      676.86     50.51 o 
  -3  14   8      205.90      221.40     21.81 o 
  -2  14   8      290.95      248.57     21.89 o 
  -1  14   8      223.53      209.38     20.18 o 
   1  14   8        1.11      -36.61     24.41 o 
   2  14   8       98.44       93.46     25.35 o 
   3  14   8        0.06        1.27     22.67 o 
   4  14   8        3.04      -18.64     22.81 o 
   5  14   8       20.18        1.60     26.68 o 
 -20   1   9       20.23        8.77     30.72 o 
 -19   1   9      855.39      879.47     44.59 o 
 -18   1   9      427.89      381.36     33.24 o 
 -17   1   9     3334.96     3497.78     82.43 o 
 -16   1   9        0.36      -17.68     21.07 o 
 -15   1   9      675.71      660.22     38.73 o 
 -14   1   9      117.36      109.83     20.91 o 
 -13   1   9      632.69      706.28     48.92 o 
 -12   1   9      405.92      391.83     22.92 o 
 -11   1   9     7016.25     7133.91     94.14 o 
 -10   1   9     5695.69     5944.16     80.81 o 
  -9   1   9     3400.84     3292.54     39.58 o 
  -8   1   9     5357.46     5885.60     53.82 o 
  -7   1   9      368.90      290.26     10.43 o 
  -6   1   9      563.40      524.49     12.99 o 
  -5   1   9      158.61      171.05      7.92 o 
  -4   1   9      831.59      704.68     13.21 o 
  -3   1   9    23155.18    25677.40    193.81 o 
  -2   1   9     3500.94     4243.83     34.55 o 
  -1   1   9    28734.04    28961.38    199.32 o 
   0   1   9     4430.03     3324.99     29.45 o 
   1   1   9     1512.53     1358.91     24.05 o 
   2   1   9        6.45       10.57      5.40 o 
   3   1   9       37.18       90.99      7.08 o 
   4   1   9     8365.84     8001.22     81.93 o 
   5   1   9     3231.33     3438.19     41.59 o 
   6   1   9    14479.23    14538.24    143.44 o 
   7   1   9      712.31      657.65     18.47 o 
   8   1   9     1635.98     1385.94     27.53 o 
   9   1   9     1489.81     1474.24     39.02 o 
  10   1   9      550.01      627.01     22.40 o 
  11   1   9      785.04      842.38     25.14 o 
  12   1   9     1258.54     1309.35     29.75 o 
  13   1   9     3780.90     3926.64     55.35 o 
  14   1   9     1122.15     1123.30     33.98 o 
  15   1   9     2554.71     2600.19     51.65 o 
  16   1   9     2081.64     2009.52     55.80 o 
  17   1   9       10.89       22.66     20.19 o 
  18   1   9       62.26       70.78     22.44 o 
  19   1   9       21.56       44.96     21.74 o 
  20   1   9      521.87      581.26     37.35 o 
 -20   2   9       22.87       18.20     55.33 o 
 -19   2   9      358.35      349.06     33.41 o 
 -18   2   9       23.55       54.62     24.41 o 
 -17   2   9       32.66       52.28     38.79 o 
 -16   2   9      280.68      258.22     24.05 o 
 -15   2   9        4.18       -7.58     15.81 o 
 -14   2   9     1205.32     1121.67     35.68 o 
 -13   2   9     2280.98     2224.75     95.32 o 
 -12   2   9     1192.40     1074.12     33.40 o 
 -11   2   9     3873.10     3764.13     60.22 o 
 -10   2   9      486.09      568.71     25.63 o 
  -9   2   9     4136.82     4416.53     53.81 o 
  -8   2   9     3909.14     4305.61     51.58 o 
  -7   2   9     4558.35     5175.21     52.82 o 
  -6   2   9       71.74        9.97      6.87 o 
  -5   2   9      677.26      479.37     13.45 o 
  -4   2   9     1801.95     2058.99     23.15 o 
  -3   2   9     2801.77     2699.34     27.24 o 
  -2   2   9     1596.11     1902.92     27.86 o 
  -1   2   9     1025.66      995.82     24.72 o 
   0   2   9      855.11      982.64     16.70 o 
   1   2   9     3630.26     3821.83     47.78 o 
   2   2   9    11027.22    12064.60    118.05 o 
   3   2   9      554.01      818.59     25.48 o 
   4   2   9     7711.24     7334.81     76.24 o 
   5   2   9      137.36      130.64      9.06 o 
   6   2   9     4722.54     4485.64     52.38 o 
   7   2   9        3.76       26.38     11.23 o 
   8   2   9     2414.73     2400.85     57.48 o 
   9   2   9       60.87       56.18     11.34 o 
  10   2   9     1999.48     2035.69     35.20 o 
  11   2   9       36.81       31.86     13.08 o 
  12   2   9     1007.05      930.77     30.79 o 
  13   2   9     1107.32     1062.48     32.93 o 
  14   2   9     1520.92     1582.74     39.51 o 
  15   2   9      146.47      134.16     18.83 o 
  16   2   9       94.12      115.76     22.06 o 
  17   2   9       20.28       12.54     21.20 o 
  18   2   9      264.26      250.53     27.62 o 
  19   2   9      429.17      385.35     31.01 o 
 -19   3   9     1009.74     1050.04     49.04 o 
 -18   3   9      282.01      263.98     38.17 o 
 -17   3   9     2830.44     3041.97     62.05 o 
 -16   3   9        5.46       33.09     18.19 o 
 -15   3   9      418.46      467.48     26.94 o 
 -14   3   9      332.32      270.18     22.05 o 
 -13   3   9      471.19      517.92     26.32 o 
 -12   3   9     4274.40     4193.38     66.79 o 
 -11   3   9      591.10      615.54     27.19 o 
 -10   3   9     4513.03     4270.92     64.21 o 
  -9   3   9       43.70       23.63     10.14 o 
  -8   3   9       28.78       13.04      8.58 o 
  -7   3   9       60.96       53.43      9.20 o 
  -6   3   9     1814.63     2083.67     27.75 o 
  -5   3   9       34.14       27.49      7.21 o 
  -4   3   9     7679.82     7873.93     80.52 o 
  -3   3   9    23718.42    23761.51    180.71 o 
  -2   3   9      645.29      795.68     13.34 o 
  -1   3   9     2473.22     1942.59     32.43 o 
   0   3   9      160.57       93.59      9.82 o 
   1   3   9     8119.73     9101.91    109.41 o 
   2   3   9      733.58      730.20     20.70 o 
   3   3   9     2939.06     3054.66     46.19 o 
   4   3   9     3312.20     3186.21     55.80 o 
   5   3   9     1908.47     2305.63     31.51 o 
   6   3   9      363.71      288.56     12.89 o 
   7   3   9     2828.42     2490.92     35.77 o 
   8   3   9     7400.02     7466.57     82.21 o 
   9   3   9     1003.55     1093.19     26.03 o 
  10   3   9     6126.57     6066.96    101.66 o 
  11   3   9       85.50       84.82     13.77 o 
  12   3   9     2016.74     1881.16     41.58 o 
  13   3   9     4376.34     4457.30     77.35 o 
  14   3   9     1077.15     1118.81     35.04 o 
  15   3   9       21.37        5.49     16.56 o 
  16   3   9      183.84      163.78     20.85 o 
  17   3   9      986.80      877.61     44.69 o 
  18   3   9        3.09       -3.72     27.82 o 
  19   3   9      412.51      368.62     49.44 o 
 -19   4   9     1844.06     1997.63     65.31 o 
 -18   4   9        1.64        6.87     19.70 o 
 -17   4   9      571.32      663.24     46.31 o 
 -16   4   9       27.66       18.80     18.32 o 
 -15   4   9      317.46      363.00     31.88 o 
 -14   4   9      115.30      154.21     28.06 o 
 -13   4   9      274.50      229.87     29.14 o 
 -12   4   9      245.28      315.55     36.49 o 
 -11   4   9     1852.36     1734.99     40.31 o 
 -10   4   9      125.18      182.28     22.73 o 
  -9   4   9     5435.82     6062.61     81.53 o 
  -8   4   9     1784.40     1647.80     32.21 o 
  -7   4   9     2324.93     1767.47     43.41 o 
  -6   4   9       81.84       45.89      9.33 o 
  -5   4   9     5448.42     6504.48     63.42 o 
  -4   4   9      288.57      143.59      8.22 o 
  -3   4   9    16180.85    16080.67    125.87 o 
  -2   4   9     1024.65      930.30     14.83 o 
  -1   4   9      540.28      513.59     25.47 o 
   0   4   9       90.85       37.89      9.52 o 
   1   4   9       35.18       15.02      9.31 o 
   2   4   9     1311.96     1285.42     28.08 o 
   3   4   9     7698.72     8165.14    101.35 o 
   4   4   9     7880.37     9483.78    138.27 o 
   5   4   9      444.48      401.66     14.48 o 
   6   4   9     1658.65     1805.35     28.57 o 
   7   4   9       15.90       42.23     10.12 o 
   8   4   9     3628.81     3480.40     46.14 o 
   9   4   9       41.84       81.18     15.94 o 
  10   4   9      327.76      257.81     15.66 o 
  11   4   9      957.64      863.61     29.79 o 
  12   4   9      486.32      485.58     30.49 o 
  13   4   9        3.77      -18.02     19.41 o 
  14   4   9     2460.94     2530.55     73.02 o 
  15   4   9        3.38        1.68     16.54 o 
  16   4   9      216.64      206.38     37.82 o 
  17   4   9      233.39      271.75     35.04 o 
  18   4   9       10.20       -3.44     20.87 o 
  19   4   9      327.50      307.60     41.79 o 
 -19   5   9       74.97      102.78     23.08 o 
 -18   5   9      915.28     1011.74     39.67 o 
 -17   5   9      420.83      363.62     26.90 o 
 -16   5   9      167.31      138.73     21.85 o 
 -15   5   9       18.11       54.51     18.61 o 
 -14   5   9      117.90       84.83     18.42 o 
 -13   5   9        2.57      -16.65     18.06 o 
 -12   5   9      492.40      529.02     26.16 o 
 -11   5   9       67.41       22.07     15.62 o 
 -10   5   9     2453.64     2393.73     45.73 o 
  -9   5   9      204.89      180.86     25.37 o 
  -8   5   9     3436.15     3133.54     76.39 o 
  -7   5   9      900.63     1081.55     23.50 o 
  -6   5   9      256.25      328.64     14.51 o 
  -5   5   9     2247.14     2325.83     33.38 o 
  -4   5   9     6657.46     6706.52     63.98 o 
  -3   5   9     3315.83     3494.75     35.16 o 
  -2   5   9     3496.77     3774.65     44.56 o 
  -1   5   9     7978.77     7867.86     81.88 o 
   0   5   9      950.20     1069.13     26.60 o 
   1   5   9        1.09       -6.49      9.17 o 
   2   5   9     1473.10     1532.43     31.76 o 
   3   5   9      736.88      739.41     20.57 o 
   4   5   9      640.78      582.13     14.48 o 
   5   5   9     3014.93     3021.66     39.49 o 
   6   5   9     3317.81     3616.33     45.85 o 
   7   5   9     3398.74     3118.49     42.53 o 
   8   5   9     1186.35      938.35     37.78 o 
   9   5   9     1488.98     1449.28     32.91 o 
  10   5   9      129.42      106.21     16.51 o 
  11   5   9      955.44      817.27     29.33 o 
  12   5   9      673.21      631.52     27.85 o 
  13   5   9     1876.61     1893.37     78.30 o 
  14   5   9       51.46       67.01     23.68 o 
  15   5   9     2040.74     2034.97     60.42 o 
  16   5   9      248.80      304.11     49.54 o 
  17   5   9      132.73      116.90     26.71 o 
  18   5   9      122.31      161.34     28.19 o 
 -18   6   9      355.24      397.53     36.99 o 
 -17   6   9      448.78      463.80     29.50 o 
 -16   6   9      110.46      122.27     21.54 o 
 -15   6   9      165.77      203.31     22.55 o 
 -14   6   9        0.15       16.21     16.62 o 
 -13   6   9        6.00       22.50     16.42 o 
 -12   6   9        8.20       13.94     15.96 o 
 -11   6   9     4256.71     4244.02     67.67 o 
 -10   6   9       84.76      108.90     17.73 o 
  -9   6   9     5209.68     4796.70     70.38 o 
  -8   6   9       46.60       29.57     14.03 o 
  -7   6   9      470.30      380.20     19.08 o 
  -6   6   9      504.88      497.35     18.35 o 
  -5   6   9       80.68       86.22     10.66 o 
  -4   6   9     1954.63     1714.85     28.96 o 
  -3   6   9     1154.37      812.67     17.59 o 
  -2   6   9     7908.49     8131.87    126.93 o 
  -1   6   9       92.01       83.89      8.38 o 
   0   6   9     1543.96     1371.44     31.23 o 
   1   6   9        0.24       -0.72      7.67 o 
   2   6   9      220.23      203.94     10.09 o 
   3   6   9      277.11      189.33     15.28 o 
   4   6   9       34.26       64.66     13.48 o 
   5   6   9     4522.85     4753.44     68.95 o 
   6   6   9      268.65      319.28     25.13 o 
   7   6   9     2428.09     2390.53     44.35 o 
   8   6   9      333.49      337.12     36.68 o 
   9   6   9       92.05       58.95     19.92 o 
  10   6   9       16.63       30.75     19.28 o 
  11   6   9       58.14       -0.61     22.13 o 
  12   6   9      801.04      704.76     37.18 o 
  13   6   9      156.12      149.74     25.99 o 
  14   6   9     1468.60     1452.48     51.39 o 
  15   6   9      133.95      135.04     47.89 o 
  16   6   9       58.06       62.07     44.37 o 
  17   6   9        8.94       15.04     22.15 o 
  18   6   9        0.79      -14.15     23.36 o 
 -17   7   9       21.95       27.99     19.31 o 
 -16   7   9      714.71      767.26     39.63 o 
 -15   7   9      140.14      152.16     25.58 o 
 -14   7   9       64.84       56.80     17.68 o 
 -13   7   9      597.33      551.23     27.38 o 
 -12   7   9        2.71       -6.66     14.66 o 
 -11   7   9      278.52      245.77     20.74 o 
 -10   7   9     1565.36     1497.99     37.32 o 
  -9   7   9      325.20      309.67     26.38 o 
  -8   7   9     2920.92     2984.22     51.00 o 
  -7   7   9       52.04       81.93     14.60 o 
  -6   7   9     1422.39     1407.16     32.34 o 
  -5   7   9       32.99       16.27      9.52 o 
  -4   7   9     1671.41     1496.54     24.89 o 
  -3   7   9     1535.35     1351.86     27.57 o 
  -2   7   9     6872.88     7262.77    116.50 o 
  -1   7   9      222.24      166.54     19.62 o 
   0   7   9     7495.78     7648.54    121.98 o 
   1   7   9      548.84      510.44     36.41 o 
   2   7   9      886.87      888.81     28.34 o 
   3   7   9      883.94      891.31     44.60 o 
   4   7   9        6.55      -18.54     12.36 o 
   5   7   9      212.92      163.82     16.30 o 
   6   7   9     1355.19     1304.24     34.16 o 
   7   7   9      645.86      733.60     27.60 o 
   8   7   9      470.97      532.74     31.38 o 
   9   7   9      190.22      162.97     22.61 o 
  10   7   9       42.09       72.05     21.82 o 
  11   7   9      571.21      539.78     34.51 o 
  12   7   9       33.85       56.55     22.62 o 
  13   7   9     1225.12     1151.23     97.84 o 
  14   7   9      677.81      645.49     52.23 o 
  15   7   9      819.95      718.93     42.72 o 
  16   7   9      241.95      290.27     32.01 o 
  17   7   9        7.82      -22.54     22.30 o 
 -16   8   9     1020.57     1016.98     38.26 o 
 -15   8   9      260.51      278.36     37.41 o 
 -14   8   9      241.24      303.01     23.96 o 
 -13   8   9      493.20      590.82     28.17 o 
 -12   8   9      298.27      373.68     23.80 o 
 -11   8   9     2411.80     2366.15     48.94 o 
 -10   8   9      254.73      259.68     20.86 o 
  -9   8   9     3509.78     3777.43    107.36 o 
  -8   8   9     1105.87     1130.75     31.98 o 
  -7   8   9        0.08        2.95     17.99 o 
  -6   8   9      790.76      704.55     35.01 o 
  -5   8   9     1304.35     1309.15     33.84 o 
  -4   8   9     1823.66     2110.92     36.81 o 
  -3   8   9      959.41      705.14     27.89 o 
  -2   8   9     6019.58     6247.53    148.94 o 
  -1   8   9     1153.75     1001.96     37.74 o 
   0   8   9     2709.68     2623.96     78.71 o 
   1   8   9     2294.80     2155.83    125.56 o 
   2   8   9      112.57      165.86     21.17 o 
   3   8   9      546.99      526.76     30.67 o 
   4   8   9      174.24      162.11     21.71 o 
   5   8   9     2779.87     2654.04     62.47 o 
   6   8   9      142.49       94.95     21.77 o 
   7   8   9     1918.95     1652.09     67.95 o 
   8   8   9      236.12      249.49     25.47 o 
   9   8   9      197.48      223.66     24.97 o 
  10   8   9       32.44       43.31     20.01 o 
  11   8   9     1639.84     1766.79     54.78 o 
  12   8   9       23.64       42.52     22.21 o 
  13   8   9      203.85      205.01     43.54 o 
  14   8   9      176.47      201.70     27.98 o 
  15   8   9     1034.83     1016.83     46.61 o 
  16   8   9       62.15       84.36     26.33 o 
 -15   9   9      326.55      319.05     33.00 o 
 -14   9   9       28.63       23.00     34.65 o 
 -13   9   9      336.05      326.50     31.15 o 
 -12   9   9        0.83       -9.05     19.88 o 
 -11   9   9      450.81      399.27     60.20 o 
 -10   9   9        0.08       -2.97     20.40 o 
  -9   9   9       10.34      -10.48     18.82 o 
  -8   9   9       12.88        4.94     18.85 o 
  -7   9   9        2.76        2.55     18.07 o 
  -6   9   9       37.96       15.20     22.24 o 
  -5   9   9      310.02      358.65     21.50 o 
  -4   9   9      159.04      156.71     18.89 o 
  -3   9   9       73.71       88.01     14.22 o 
  -2   9   9      320.20      280.98     40.03 o 
  -1   9   9      149.02      137.65     22.74 o 
   0   9   9     2964.79     3192.10     69.18 o 
   1   9   9     4554.37     4813.70     90.47 o 
   2   9   9     1416.01     1171.66     50.16 o 
   3   9   9      454.46      386.18     27.62 o 
   4   9   9      236.96      264.03     26.42 o 
   5   9   9     1759.26     1730.36     52.03 o 
   6   9   9      772.73      779.34     38.73 o 
   7   9   9      393.84      394.59     29.17 o 
   8   9   9       64.58       34.97     20.83 o 
   9   9   9      145.18      162.01     24.06 o 
  10   9   9     1243.54     1229.84     46.84 o 
  11   9   9       36.40       30.22     33.10 o 
  12   9   9      120.80       92.45     29.99 o 
  13   9   9        1.92      -15.71     20.35 o 
  14   9   9       26.52       10.82     21.61 o 
  15   9   9      214.31      181.22     29.56 o 
 -14  10   9      697.17      675.84     74.26 o 
 -13  10   9       27.75        3.41     23.06 o 
 -12  10   9     1453.17     1459.37     71.16 o 
 -11  10   9      609.16      661.71     38.25 o 
 -10  10   9     1097.37     1253.09     47.03 o 
  -9  10   9      722.87      701.48     38.65 o 
  -8  10   9      419.17      384.11     34.96 o 
  -7  10   9      936.66      961.40     40.84 o 
  -6  10   9      156.07      157.46     22.74 o 
  -5  10   9      360.82      373.18     22.44 o 
  -4  10   9       57.81       27.07     17.30 o 
  -3  10   9       34.16       43.00     18.44 o 
  -2  10   9     2820.17     2666.99     43.23 o 
  -1  10   9     2203.79     2299.91     92.26 o 
   0  10   9     1858.63     1933.04     54.09 o 
   1  10   9      848.69      841.07     37.84 o 
   2  10   9      330.96      303.13     26.41 o 
   3  10   9      121.04      132.69     28.13 o 
   4  10   9      955.19      893.03     51.82 o 
   5  10   9     1356.18     1430.39     49.01 o 
   6  10   9      735.30      703.59     41.79 o 
   7  10   9      843.44      917.61     75.81 o 
   8  10   9        4.31        2.04     26.17 o 
   9  10   9      395.60      313.09     30.46 o 
  10  10   9       77.31       96.85     24.96 o 
  11  10   9      315.36      262.23     30.36 o 
  12  10   9        0.15       -9.00     21.39 o 
  13  10   9      446.97      412.34     35.51 o 
  14  10   9      118.64      152.59     28.88 o 
 -13  11   9       22.57      -34.06     24.10 o 
 -12  11   9        9.00      -25.03     22.30 o 
 -11  11   9        5.74      -15.65     29.79 o 
 -10  11   9       59.63       54.94     24.05 o 
  -9  11   9      336.46      309.14     30.79 o 
  -8  11   9        9.71      -28.67     19.11 o 
  -7  11   9      168.55      216.97     25.81 o 
  -6  11   9        5.65      -21.27     22.24 o 
  -5  11   9       10.13        0.11     15.14 o 
  -4  11   9      115.61      129.61     18.01 o 
  -3  11   9        4.13        2.20     15.06 o 
  -2  11   9      319.90      428.91     30.59 o 
  -1  11   9      331.66      324.02     28.45 o 
   0  11   9        0.97      -19.67     21.72 o 
   1  11   9      357.30      382.23     32.17 o 
   2  11   9       52.66       66.95     22.29 o 
   3  11   9       18.77       -0.61     26.27 o 
   4  11   9       39.45       42.12     22.10 o 
   5  11   9      129.90      111.53     24.00 o 
   6  11   9       54.51       25.32     22.16 o 
   7  11   9      496.37      511.52     35.51 o 
   8  11   9       66.20       73.02     24.40 o 
   9  11   9      238.92      253.99     43.85 o 
  10  11   9        3.12        3.33     20.89 o 
  11  11   9      123.42      111.37     26.39 o 
  12  11   9      135.59      112.38     26.64 o 
 -11  12   9      344.73      381.69     35.31 o 
 -10  12   9      444.98      480.91     52.02 o 
  -9  12   9      490.44      606.91     37.44 o 
  -8  12   9      496.49      553.39     35.32 o 
  -7  12   9       11.20       35.54     21.50 o 
  -6  12   9       15.62      -15.69     19.97 o 
  -5  12   9        0.01       -8.21     15.66 o 
  -4  12   9      220.22      186.64     21.52 o 
  -3  12   9       81.02      101.01     17.57 o 
  -2  12   9     1773.24     1798.82     43.19 o 
   0  12   9     1002.89      985.79     42.60 o 
   1  12   9       81.41       72.75     22.06 o 
   2  12   9      263.59      241.80     28.14 o 
   3  12   9      381.25      417.75     32.86 o 
   4  12   9      224.54      262.95     29.53 o 
   5  12   9     1247.21     1295.86     50.78 o 
   6  12   9      145.58      173.19     29.17 o 
   7  12   9     1276.49     1135.29     47.49 o 
   8  12   9      152.93      129.35     28.08 o 
   9  12   9      108.24      162.66     28.40 o 
  10  12   9        6.22       -8.72     23.01 o 
  -8  13   9      364.78      369.64     32.69 o 
  -7  13   9     1474.99     1645.28     56.11 o 
  -6  13   9       84.60       85.31     24.53 o 
  -5  13   9      531.93      511.30     28.71 o 
  -4  13   9      117.41      131.48     20.48 o 
  -3  13   9      550.72      518.20     47.54 o 
  -2  13   9        0.89      -14.82     17.76 o 
  -1  13   9       33.61       19.98     15.17 o 
   0  13   9       35.07       16.76     30.62 o 
   1  13   9       27.62       29.72     22.49 o 
   2  13   9       40.82       31.99     30.20 o 
   3  13   9      195.80      211.80     27.81 o 
   4  13   9       29.56       17.82     27.93 o 
   5  13   9      698.37      799.53     70.95 o 
   6  13   9        7.25       20.20     23.85 o 
   7  13   9     1202.20     1556.61     86.88 o 
   8  13   9       31.82        2.35     22.81 o 
  -4  14   9      314.56      336.45     25.69 o 
  -3  14   9       84.00       78.75     18.49 o 
  -2  14   9      105.79       95.58     19.35 o 
  -1  14   9       29.23       33.50     16.07 o 
   1  14   9       37.79       25.86     28.34 o 
   2  14   9      317.83      411.85     47.37 o 
   3  14   9       11.42        4.12     23.06 o 
   4  14   9      257.88      237.69     31.01 o 
 -20   0  10        7.55       47.16     38.27 o 
 -19   0  10      573.75      588.72     57.30 o 
 -18   0  10      128.36      110.67     39.30 o 
 -17   0  10     1389.69     1472.62     76.12 o 
 -16   0  10      610.79      702.70     57.92 o 
 -15   0  10      751.15      686.77     51.51 o 
 -14   0  10        3.42      -32.89     29.99 o 
 -13   0  10      516.38      576.31     48.20 o 
 -12   0  10      152.53      142.74     23.62 o 
 -11   0  10     2472.35     2680.56    117.50 o 
 -10   0  10     4529.69     4740.68    109.43 o 
  -9   0  10      290.51      333.71     17.92 o 
  -8   0  10      977.85     1003.74     33.14 o 
  -7   0  10       31.49       27.90     12.68 o 
  -6   0  10    10564.72    11602.52    132.74 o 
  -5   0  10      283.40      220.36     12.37 o 
  -4   0  10     6934.91     7421.76     87.72 o 
  -3   0  10    10585.38     9911.38    112.27 o 
  -2   0  10    35670.82    35062.63    370.39 o 
  -1   0  10    12006.80    12436.16    117.04 o 
   0   0  10    34434.95    31676.40    418.83 o 
   1   0  10     5564.97     4154.21     65.89 o 
   2   0  10      332.80      492.26     26.58 o 
   3   0  10     1762.74     2276.06     41.93 o 
   4   0  10    10091.58     8130.93    118.66 o 
   5   0  10     2358.12     2310.07     71.78 o 
   6   0  10     6013.31     6124.38     95.60 o 
   7   0  10       41.89       65.39     13.46 o 
   8   0  10       93.22      117.44     15.99 o 
   9   0  10     1068.04      947.58     33.50 o 
  10   0  10      650.47      623.92     31.01 o 
  11   0  10     2556.05     2460.41     56.27 o 
  12   0  10     1992.80     1954.79     51.39 o 
  13   0  10     1858.95     1727.36     50.01 o 
  14   0  10     3778.05     3830.62     78.94 o 
  15   0  10      325.48      448.05     41.16 o 
  16   0  10     1603.42     1625.49     70.54 o 
  17   0  10       23.81       21.51     29.58 o 
  18   0  10        7.64       25.24     29.58 o 
  19   0  10       89.31       64.13     32.68 o 
 -20   1  10        2.63        5.12     49.03 o 
 -19   1  10       26.92       13.42     25.73 o 
 -18   1  10       19.17       23.75     22.52 o 
 -17   1  10        1.65        4.15     24.06 o 
 -16   1  10       70.60       81.16     30.20 o 
 -15   1  10       14.26       -1.81     34.24 o 
 -14   1  10     1861.42     1869.39     44.33 o 
 -13   1  10     1011.94     1069.88     39.88 o 
 -12   1  10     3323.60     3560.05     60.18 o 
 -11   1  10     1237.76     1230.90     34.45 o 
 -10   1  10     4680.68     4991.56     61.26 o 
  -9   1  10      620.93      635.45     18.72 o 
  -8   1  10     6616.53     6629.26     59.66 o 
  -7   1  10     1593.63     1755.19     23.13 o 
  -6   1  10        7.14        6.54      6.32 o 
  -5   1  10        4.46       15.16      6.17 o 
  -4   1  10     6786.40     6921.51     58.60 o 
  -3   1  10       49.71       25.26      5.49 o 
  -2   1  10     1091.77     1211.00     14.71 o 
  -1   1  10      276.91      306.93      9.45 o 
   0   1  10     1029.49     1018.87     13.09 o 
   1   1  10      730.56      894.82     24.77 o 
   2   1  10     7875.88     8232.64     91.84 o 
   3   1  10      166.61      347.51     11.46 o 
   4   1  10     6587.03     5415.20     59.13 o 
   5   1  10     5728.72     5480.12     60.76 o 
   6   1  10      260.75      379.84     14.33 o 
   7   1  10      131.59      231.18     12.37 o 
   8   1  10     2600.96     1995.62     32.34 o 
   9   1  10      735.76      678.59     21.75 o 
  10   1  10       21.93       13.10     12.63 o 
  11   1  10       67.82       69.91     13.77 o 
  12   1  10      167.97      120.49     15.40 o 
  13   1  10       32.94       36.98     14.45 o 
  14   1  10      110.69      156.71     19.42 o 
  15   1  10      532.62      461.76     24.51 o 
  16   1  10      134.25      142.57     24.13 o 
  17   1  10      182.83      196.24     25.88 o 
  18   1  10      192.60      219.00     25.39 o 
  19   1  10      173.24      169.60     26.68 o 
 -19   2  10     1374.07     1404.45     90.40 o 
 -18   2  10      170.91      165.50     28.12 o 
 -17   2  10     3109.77     3371.97     81.33 o 
 -16   2  10       14.76       15.18     17.73 o 
 -15   2  10       20.54       26.20     16.80 o 
 -14   2  10     1231.88     1246.21     37.06 o 
 -13   2  10      340.79      318.83     22.46 o 
 -12   2  10     3637.47     3683.86     61.50 o 
 -11   2  10       15.55       -4.79     15.40 o 
 -10   2  10    10117.36    10676.37    111.53 o 
  -9   2  10     1379.60     1300.02     26.48 o 
  -8   2  10     1875.98     1947.65     28.20 o 
  -7   2  10        1.64       -4.30      7.42 o 
  -6   2  10     4393.14     4406.75     46.59 o 
  -5   2  10     7098.57     7848.37     66.38 o 
  -4   2  10     3930.65     3973.48     37.54 o 
  -3   2  10    23710.21    25260.85    228.16 o 
  -2   2  10    10275.93     9644.77    100.29 o 
  -1   2  10    18291.24    18421.42    193.61 o 
   0   2  10       33.96       61.94     11.61 o 
   1   2  10      111.35      151.41     13.67 o 
   2   2  10     5586.11     5540.56     89.01 o 
   3   2  10     1901.05     1779.05     27.59 o 
   4   2  10    10590.13    11081.60    152.87 o 
   5   2  10      398.08      354.20     13.10 o 
   6   2  10     4498.96     4956.43     57.33 o 
   7   2  10     1427.36     1219.30     24.32 o 
   8   2  10     1377.73     1282.68     26.41 o 
   9   2  10     5354.17     5833.10     68.80 o 
  10   2  10     6476.21     6390.27     75.22 o 
  11   2  10      114.76      118.66     14.63 o 
  12   2  10     1927.99     1960.31     36.87 o 
  13   2  10     1072.91     1179.74     34.23 o 
  14   2  10     2701.41     2632.05     50.98 o 
  15   2  10        9.09      -20.19     15.40 o 
  16   2  10      644.17      676.83     33.50 o 
  17   2  10      970.06      970.14     41.36 o 
  18   2  10       20.05        4.66     24.10 o 
  19   2  10      202.91      209.37     26.67 o 
 -19   3  10      893.63      959.15     76.43 o 
 -18   3  10       21.98       39.23     20.93 o 
 -17   3  10      255.13      236.89     24.39 o 
 -16   3  10      150.24      146.30     25.88 o 
 -15   3  10       35.26       21.67     17.56 o 
 -14   3  10      708.57      744.05     30.96 o 
 -13   3  10       93.30      105.37     21.19 o 
 -12   3  10     1450.39     1335.40     36.62 o 
 -11   3  10     2889.79     2635.32     49.43 o 
 -10   3  10     4334.35     4490.42     66.96 o 
  -9   3  10     1581.77     1474.65     28.25 o 
  -8   3  10     6998.86     7290.63     99.90 o 
  -7   3  10       75.13       60.34      9.15 o 
  -6   3  10     1819.08     1716.03     29.20 o 
  -5   3  10      634.97      365.60     12.92 o 
  -4   3  10        8.74       18.41      7.18 o 
  -3   3  10     4626.14     4773.89     43.70 o 
  -2   3  10      651.64      580.59     13.24 o 
  -1   3  10      203.65      239.94      9.97 o 
   0   3  10      160.09      250.14     13.78 o 
   1   3  10     1012.47     1227.70     26.91 o 
   2   3  10     1395.47     1050.74     25.18 o 
   3   3  10      243.08      273.74     22.73 o 
   4   3  10    12303.91    13296.92    131.43 o 
   5   3  10     2472.71     2542.21     41.44 o 
   6   3  10    11825.84    11781.46    119.39 o 
   7   3  10     1145.37     1221.01     24.75 o 
   8   3  10     7021.71     7361.69     90.95 o 
   9   3  10      392.93      419.50     18.51 o 
  10   3  10     1310.38     1345.79     30.36 o 
  11   3  10        1.24        0.70     11.91 o 
  12   3  10      742.05      717.19     28.30 o 
  13   3  10        0.38      -23.73     15.82 o 
  14   3  10     2379.67     2396.10     49.06 o 
  15   3  10       20.51        4.73     16.45 o 
  16   3  10       32.97       64.00     17.94 o 
  17   3  10      308.59      286.72     22.92 o 
  18   3  10       29.50       16.98     21.06 o 
  19   3  10      444.30      507.63     49.85 o 
 -19   4  10      256.84      297.81     28.09 o 
 -18   4  10       81.79       45.38     20.90 o 
 -17   4  10      807.91      779.46     35.12 o 
 -16   4  10       15.10       35.18     19.25 o 
 -15   4  10        0.54        5.08     17.41 o 
 -14   4  10       68.17       95.97     19.09 o 
 -13   4  10       59.48       40.86     19.43 o 
 -12   4  10     5279.58     5223.92     78.49 o 
 -11   4  10      826.40      715.46     29.33 o 
 -10   4  10     2101.77     2150.25     43.31 o 
  -9   4  10     3029.35     2764.14     48.59 o 
  -8   4  10     1358.64     1152.86     24.90 o 
  -7   4  10     2085.62     2403.62     35.40 o 
  -6   4  10      173.29      223.17     22.24 o 
  -5   4  10      763.25      734.12     17.20 o 
  -4   4  10      274.63      199.23     10.18 o 
  -3   4  10    19200.15    18801.84    168.18 o 
  -2   4  10       81.38       16.00      5.74 o 
  -1   4  10        1.56       27.75      9.70 o 
   0   4  10      262.86      124.26     12.09 o 
   1   4  10     2021.51     2083.20     37.24 o 
   2   4  10      217.20      355.02     17.23 o 
   3   4  10      253.83      305.61     15.92 o 
   4   4  10     1651.09     2017.39     28.29 o 
   5   4  10     5823.88     5505.88     77.86 o 
   6   4  10      643.74      579.67     18.20 o 
   7   4  10     2158.25     2196.29     34.04 o 
   8   4  10     1510.65     1467.00     28.55 o 
   9   4  10       84.01      105.31     24.09 o 
  10   4  10     1765.55     1713.74     41.58 o 
  11   4  10       15.39        3.82     15.12 o 
  12   4  10     1401.45     1322.06     36.15 o 
  13   4  10     2386.38     2318.43     48.34 o 
  14   4  10      263.57      264.99     21.34 o 
  15   4  10       20.24      -23.52     33.82 o 
  16   4  10        0.16        2.86     21.27 o 
  17   4  10      233.36      242.71     29.51 o 
  18   4  10      196.21      131.29     27.04 o 
  19   4  10      168.95      199.62     39.92 o 
 -18   5  10      120.09       89.68     29.82 o 
 -17   5  10      266.07      337.05     30.16 o 
 -16   5  10        3.28       18.09     17.78 o 
 -15   5  10      942.29     1040.04     36.02 o 
 -14   5  10       37.78       37.69     21.05 o 
 -13   5  10       26.42       44.06     17.08 o 
 -12   5  10      112.87      172.91     19.06 o 
 -11   5  10     2594.82     2971.13     58.90 o 
 -10   5  10      815.45      789.85     28.58 o 
  -9   5  10     5837.41     5534.40     77.61 o 
  -8   5  10     1553.66     1425.67     33.69 o 
  -7   5  10     4107.51     4089.07     51.19 o 
  -6   5  10      364.38      357.23     21.71 o 
  -5   5  10     6375.68     6939.02     75.08 o 
  -4   5  10     4845.66     4642.74     44.70 o 
  -3   5  10     4566.13     4911.56     46.05 o 
  -2   5  10    15288.05    15023.12    190.52 o 
  -1   5  10      777.94      627.26     13.98 o 
   0   5  10     4176.84     5444.95     74.17 o 
   1   5  10     1253.76     1801.82     66.96 o 
   2   5  10       78.76       55.25     11.69 o 
   3   5  10      339.68      302.96     21.97 o 
   4   5  10      415.38      320.54     17.32 o 
   5   5  10      958.14      752.28     26.10 o 
   6   5  10     1615.82     1599.91     35.72 o 
   7   5  10     2256.46     2344.37     44.75 o 
   8   5  10     1595.84     1600.98     36.83 o 
   9   5  10      961.57      878.49     31.88 o 
  10   5  10      230.87      233.31     25.20 o 
  11   5  10     1417.22     1418.37     47.71 o 
  12   5  10     1513.10     1401.70     47.58 o 
  13   5  10        0.47        8.91     20.43 o 
  14   5  10      638.35      690.10     38.78 o 
  15   5  10       29.08      -19.33     49.96 o 
  16   5  10       59.06       32.30     22.84 o 
  17   5  10      331.71      335.91     33.05 o 
  18   5  10        1.49      -16.51     23.35 o 
 -18   6  10       84.36       95.83     22.97 o 
 -17   6  10        3.26       -0.89     19.24 o 
 -16   6  10        0.52      -22.52     17.62 o 
 -15   6  10      238.73      249.07     22.86 o 
 -14   6  10       27.50       38.91     17.74 o 
 -13   6  10     1266.66     1160.49     36.18 o 
 -12   6  10       37.28       15.91     15.91 o 
 -11   6  10       86.94      123.38     18.53 o 
 -10   6  10     6144.29     6556.43     90.89 o 
  -9   6  10     1632.39     1623.35     67.84 o 
  -8   6  10     4094.91     3951.00    101.66 o 
  -7   6  10     1541.97     1652.30     39.66 o 
  -6   6  10     3644.75     3714.98     54.66 o 
  -5   6  10     1786.46     1569.16     28.21 o 
  -4   6  10     4172.89     3691.81     41.68 o 
  -3   6  10     3310.13     3890.62     42.74 o 
  -2   6  10     5318.11     6165.29     82.67 o 
  -1   6  10     2376.93     2294.18     42.44 o 
   0   6  10     4613.98     4499.95     65.91 o 
   1   6  10       26.52       46.11     12.40 o 
   2   6  10     1724.10     1626.16     35.22 o 
   3   6  10      439.36      325.94     18.13 o 
   4   6  10      382.04      333.52     18.67 o 
   5   6  10     1390.69     1578.27     49.96 o 
   6   6  10     4046.05     4041.26     62.65 o 
   7   6  10     2685.89     2936.34    119.99 o 
   8   6  10     1749.22     1768.68     39.52 o 
   9   6  10      169.63      161.04     26.68 o 
  10   6  10     1297.24     1230.91     44.07 o 
  11   6  10      194.88      200.67     43.13 o 
  12   6  10     1198.66     1214.32     63.09 o 
  13   6  10      928.32      875.05     41.08 o 
  14   6  10      219.96      249.05     29.65 o 
  15   6  10      499.24      509.77     51.20 o 
  16   6  10      352.57      367.49     32.30 o 
  17   6  10       17.23       18.55     45.10 o 
 -17   7  10      233.11      223.00     28.87 o 
 -16   7  10      188.44      174.41     22.30 o 
 -15   7  10       77.11      166.06     38.85 o 
 -14   7  10      228.22      159.27     20.85 o 
 -13   7  10       63.31       91.68     18.57 o 
 -12   7  10        0.79       10.03     15.14 o 
 -11   7  10     3378.45     3112.60     56.63 o 
 -10   7  10      670.68      767.73     28.99 o 
  -9   7  10     2325.84     2512.65     48.16 o 
  -8   7  10     1790.58     1702.44     37.74 o 
  -7   7  10       91.08       93.68     14.46 o 
  -6   7  10      640.12      656.78     23.80 o 
  -5   7  10     1370.25     1352.03     29.75 o 
  -4   7  10     3742.70     3563.32     48.81 o 
  -3   7  10     1075.11     1321.14     28.69 o 
  -2   7  10     7359.83     8590.86    132.01 o 
  -1   7  10     7580.34     7157.53    116.09 o 
   0   7  10        0.79        1.22     13.24 o 
   1   7  10      366.25      422.43     21.34 o 
   2   7  10     1419.30     1459.98     34.69 o 
   3   7  10      238.74      198.47     17.23 o 
   4   7  10      930.49      774.46     27.44 o 
   5   7  10     2150.69     1857.32     39.82 o 
   6   7  10     3431.09     3437.67     67.45 o 
   7   7  10        7.04       -3.10     13.91 o 
   8   7  10      715.93      713.04     38.37 o 
   9   7  10      738.52      868.73     39.69 o 
  10   7  10       11.18       -5.02     33.92 o 
  11   7  10      545.29      542.32     54.30 o 
  12   7  10      839.59      925.67     43.20 o 
  13   7  10      771.91      663.99     39.41 o 
  14   7  10      303.89      254.95     29.62 o 
  15   7  10     1589.00     1603.09     55.75 o 
  16   7  10      379.18      361.84     34.16 o 
  17   7  10        0.67       12.36     42.92 o 
 -16   8  10      257.33      240.57     42.37 o 
 -15   8  10      165.37      194.71     21.75 o 
 -14   8  10      284.92      280.08     23.78 o 
 -13   8  10      635.83      649.20     29.67 o 
 -12   8  10       18.29      -25.33     20.38 o 
 -11   8  10      286.92      289.40     28.88 o 
 -10   8  10      113.51      104.64     22.45 o 
  -9   8  10        5.01        1.31     18.35 o 
  -8   8  10      129.31      133.24     22.44 o 
  -7   8  10       54.91       46.34     19.81 o 
  -6   8  10      426.72      389.91     27.11 o 
  -5   8  10      343.88      370.29     21.22 o 
  -4   8  10        3.19        3.80     12.43 o 
  -3   8  10     1260.23     1223.24     28.46 o 
  -2   8  10     1708.09     1723.32     46.59 o 
  -1   8  10        2.25       -2.31     25.24 o 
   0   8  10     2935.05     2575.69     59.59 o 
   1   8  10      330.81      289.57     25.51 o 
   2   8  10     2560.37     2836.94     63.20 o 
   3   8  10      236.74      285.69     24.50 o 
   4   8  10      304.54      245.52     18.95 o 
   5   8  10      202.82      121.87     28.13 o 
   6   8  10      214.08      216.12     26.46 o 
   7   8  10      240.63      161.10     23.86 o 
   8   8  10      167.77      114.32     23.26 o 
   9   8  10      187.18      212.35     25.15 o 
  10   8  10        6.15        2.31     19.18 o 
  11   8  10       56.56       22.89     20.47 o 
  12   8  10        6.94      -11.43     21.67 o 
  13   8  10       49.22       49.13     44.27 o 
  14   8  10      650.71      651.84     39.03 o 
  15   8  10        0.57       15.61     23.88 o 
  16   8  10      401.76      377.52     52.23 o 
 -15   9  10      316.94      324.34     33.31 o 
 -14   9  10      266.06      216.59     28.66 o 
 -13   9  10      176.26      173.29     48.30 o 
 -12   9  10      320.07      366.33     32.03 o 
 -11   9  10     1217.28     1310.14     48.89 o 
 -10   9  10       22.18       -3.76     21.62 o 
  -9   9  10     1955.89     1947.11     55.92 o 
  -8   9  10      149.33      121.12     22.58 o 
  -7   9  10      568.63      506.00     31.44 o 
  -6   9  10      161.46      151.79     25.24 o 
  -5   9  10       72.73       58.80     16.00 o 
  -4   9  10      934.80      927.46     31.91 o 
  -3   9  10     1290.70     1230.86     29.19 o 
  -2   9  10     2562.02     2450.00     57.97 o 
  -1   9  10     5528.59     5624.35    203.76 o 
   0   9  10     1435.66     1557.19     47.97 o 
   1   9  10     1342.32     1432.48     68.57 o 
   2   9  10     1062.54      848.89     37.94 o 
   3   9  10       40.25        9.32     18.36 o 
   4   9  10      140.62       88.15     21.96 o 
   5   9  10      651.95      797.31     42.10 o 
   6   9  10       26.42       16.07     45.51 o 
   7   9  10      172.91      185.18     24.28 o 
   8   9  10      162.55      140.81     24.49 o 
   9   9  10      618.49      583.40     36.53 o 
  10   9  10      657.45      693.31     54.71 o 
  11   9  10      725.98      648.09     38.73 o 
  12   9  10      247.41      226.13     27.68 o 
  13   9  10     1263.19     1327.27     52.39 o 
  14   9  10       38.96       47.22     42.41 o 
  15   9  10     1109.58     1101.44     50.04 o 
 -14  10  10       73.28       34.28     26.00 o 
 -13  10  10      170.03      129.00     27.42 o 
 -12  10  10        8.76        6.25     23.00 o 
 -11  10  10      635.20      646.84     42.61 o 
 -10  10  10      218.68      257.45     30.51 o 
  -9  10  10      121.84      141.77     51.92 o 
  -8  10  10        1.20      -22.73     19.47 o 
  -7  10  10      248.77      240.10     26.94 o 
  -6  10  10       37.82       66.78     21.76 o 
  -5  10  10      736.38      739.15     68.81 o 
  -4  10  10      410.82      384.20     23.79 o 
  -3  10  10       40.75       14.66     15.13 o 
  -2  10  10      504.68      477.74     20.62 o 
  -1  10  10       72.65       68.61     27.41 o 
   0  10  10      169.86      210.93     24.19 o 
   1  10  10       64.23       48.44     20.32 o 
   2  10  10      496.60      473.86    104.46 o 
   3  10  10       33.67       46.04     20.23 o 
   4  10  10      398.19      396.79     35.68 o 
   5  10  10        3.32       26.48     21.32 o 
   6  10  10      208.76      221.08     26.34 o 
   7  10  10       11.63      -10.85     20.74 o 
   8  10  10      179.71      206.22     27.48 o 
   9  10  10      181.88      191.84     43.44 o 
  10  10  10       46.89       36.41     22.81 o 
  11  10  10       24.08       33.91     23.50 o 
  12  10  10        4.94        3.82     22.50 o 
  13  10  10      112.59       74.92     26.19 o 
  14  10  10        1.36       -4.10     24.09 o 
 -12  11  10      645.17      662.79     40.29 o 
 -11  11  10      691.50      641.93     39.47 o 
 -10  11  10      608.29      557.76     36.71 o 
  -9  11  10      416.41      481.02     33.93 o 
  -8  11  10      276.49      264.85     27.79 o 
  -7  11  10        4.55       15.86     23.37 o 
  -6  11  10       51.97       76.21     22.70 o 
  -5  11  10      232.99      248.40     22.73 o 
  -4  11  10      282.63      270.90     21.72 o 
  -3  11  10      195.81      219.77     22.50 o 
  -2  11  10     2270.48     2361.16     59.26 o 
  -1  11  10      463.34      461.89     31.37 o 
   0  11  10     1387.68     1370.83     79.95 o 
   1  11  10       82.56      104.44     46.65 o 
   2  11  10      524.75      508.70     39.20 o 
   3  11  10      325.78      350.96     30.57 o 
   4  11  10        0.49      -14.40     20.25 o 
   5  11  10     1010.57      911.07     43.06 o 
   6  11  10        8.32       -5.52     20.79 o 
   7  11  10      201.20      195.28     46.75 o 
   8  11  10       25.97       66.37     36.82 o 
   9  11  10       11.87        9.46     21.46 o 
  10  11  10       88.50       47.50     23.53 o 
  11  11  10       58.62       59.78     24.94 o 
  12  11  10      106.51      110.99     39.20 o 
 -10  12  10      405.47      467.49     39.72 o 
  -9  12  10      591.13      630.05     39.62 o 
  -8  12  10      454.75      391.85     32.54 o 
  -7  12  10      485.28      533.56     35.82 o 
  -6  12  10      183.79      198.54     26.38 o 
  -5  12  10      289.04      265.00     23.18 o 
  -4  12  10      192.96      238.38     22.53 o 
  -3  12  10      378.64      351.79     26.98 o 
  -2  12  10        6.34       12.05     14.52 o 
  -1  12  10        5.78      -13.03     23.58 o 
   0  12  10        0.18      -22.25     19.44 o 
   1  12  10       67.82       46.61     23.32 o 
   2  12  10      102.72       94.10     58.64 o 
   3  12  10      640.89      711.93     40.94 o 
   4  12  10      180.47      128.80     25.64 o 
   5  12  10      649.70      713.64     59.16 o 
   6  12  10       43.68       10.31     30.82 o 
   7  12  10     1006.58     1100.82     57.61 o 
   8  12  10      211.43      231.96     30.65 o 
   9  12  10      288.77      327.50     67.33 o 
  10  12  10        4.25       -0.26     28.65 o 
  -8  13  10       26.06       -8.73     22.49 o 
  -7  13  10       10.35        1.54     24.00 o 
  -6  13  10        9.44        7.45     20.15 o 
  -5  13  10       53.50       33.81     29.77 o 
  -4  13  10      251.30      273.13     24.08 o 
  -3  13  10      337.99      305.27     46.02 o 
  -2  13  10      661.52      653.67     30.12 o 
  -1  13  10      469.48      390.90     23.75 o 
   0  13  10       16.97       15.72     30.62 o 
   1  13  10       33.82        7.55     22.41 o 
   2  13  10       89.55       75.55     28.65 o 
   3  13  10       37.95       30.96     24.36 o 
   4  13  10      181.92      248.23     30.51 o 
   5  13  10      411.54      461.66     39.61 o 
   6  13  10      332.25      361.26     37.54 o 
   7  13  10      258.79      375.88     35.75 o 
  -3  14  10      323.31      346.57     25.83 o 
  -2  14  10      214.67      168.20     20.92 o 
  -1  14  10       17.45       -4.82     14.95 o 
   0  14  10      276.25      246.99     36.61 o 
   1  14  10      244.95      234.16     39.10 o 
   2  14  10        1.61       -8.69     29.79 o 
   3  14  10      344.95      373.07     50.78 o 
 -19   1  11      934.00     1038.13     49.58 o 
 -18   1  11      657.09      708.60     42.47 o 
 -17   1  11     1308.71     1282.81     49.00 o 
 -16   1  11      537.75      562.69     36.03 o 
 -15   1  11      241.03      302.69     24.55 o 
 -14   1  11      663.58      610.46     28.60 o 
 -13   1  11      511.19      539.91     26.38 o 
 -12   1  11     1346.02     1276.01     40.49 o 
 -11   1  11       79.52       92.42     17.53 o 
 -10   1  11     3525.04     3438.21     42.63 o 
  -9   1  11     2079.45     1888.99     26.54 o 
  -8   1  11      381.51      330.58     12.27 o 
  -7   1  11       14.34       -2.99      7.14 o 
  -6   1  11     1110.18      969.33     17.30 o 
  -5   1  11     2607.36     2506.01     27.78 o 
  -4   1  11    15993.90    16274.06    126.98 o 
  -3   1  11     5543.50     5412.69     53.86 o 
  -2   1  11    38847.32    40421.52    277.08 o 
  -1   1  11      386.45      273.89      8.61 o 
   0   1  11    27262.79    29674.68    221.98 o 
   1   1  11      178.47      207.62     12.57 o 
   2   1  11    13381.09    12760.91    142.32 o 
   3   1  11        8.49       -8.66      5.77 o 
   4   1  11     5770.08     5797.64     75.66 o 
   5   1  11      543.29      543.05     15.93 o 
   6   1  11     4978.30     4784.30     56.00 o 
   7   1  11     2305.80     2165.70     33.07 o 
   8   1  11      385.13      263.43     14.04 o 
   9   1  11     2173.98     2117.78     49.06 o 
  10   1  11      763.40      788.39     35.68 o 
  11   1  11       15.54        8.89     12.46 o 
  12   1  11     4195.11     4098.39     58.82 o 
  13   1  11      305.03      314.47     23.93 o 
  14   1  11     4406.72     4390.99     70.34 o 
  15   1  11      140.19      146.11     19.21 o 
  16   1  11     1287.37     1231.35     44.02 o 
  17   1  11      137.22      109.33     22.70 o 
  18   1  11       14.10      -10.08     19.10 o 
  19   1  11       96.39      109.82     23.61 o 
 -19   2  11        1.47       10.14     24.13 o 
 -18   2  11       80.15       81.81     27.82 o 
 -17   2  11        5.11       23.47     24.97 o 
 -16   2  11      142.66       98.14     20.26 o 
 -15   2  11      290.95      299.07     33.63 o 
 -14   2  11     2301.58     2289.28     48.73 o 
 -13   2  11      820.79      903.35     32.72 o 
 -12   2  11     1639.77     1704.27     40.21 o 
 -11   2  11     1848.08     2041.18     43.15 o 
 -10   2  11     4099.63     3763.00     50.33 o 
  -9   2  11      372.10      377.69     17.45 o 
  -8   2  11     9252.99    10206.48    110.72 o 
  -7   2  11      292.92      340.18     12.97 o 
  -6   2  11        3.15       -4.42      6.82 o 
  -5   2  11     2255.21     2344.41     26.89 o 
  -4   2  11     2768.82     2618.60     28.28 o 
  -3   2  11     1277.95     1403.16     28.05 o 
  -2   2  11        9.75       16.91      5.15 o 
  -1   2  11     3229.37     2754.89     31.40 o 
   0   2  11     1585.94     1193.36     17.85 o 
   1   2  11       29.48       42.66      6.48 o 
   2   2  11    23655.86    24860.16    241.49 o 
   3   2  11     1840.59     1877.90     26.83 o 
   4   2  11     8355.79     8678.52    117.04 o 
   5   2  11        0.78       -8.94      7.08 o 
   6   2  11    13602.30    14434.04    160.10 o 
   7   2  11     1172.65     1117.18     24.09 o 
   8   2  11     3514.16     3208.08     44.36 o 
   9   2  11      554.47      683.09     22.59 o 
  10   2  11      179.26      197.73     15.32 o 
  11   2  11     1109.61     1050.94     29.47 o 
  12   2  11      516.13      480.60     20.80 o 
  13   2  11        3.54       -5.78     15.96 o 
  14   2  11       23.03       42.27     17.16 o 
  15   2  11      113.92      139.59     19.93 o 
  16   2  11      116.50      146.70     19.94 o 
  17   2  11       47.02       46.05     20.62 o 
  18   2  11      106.15       82.58     22.23 o 
  19   2  11      479.37      512.95     33.97 o 
 -19   3  11      592.86      652.35     63.92 o 
 -18   3  11      299.34      313.25     26.69 o 
 -17   3  11      282.51      286.08     28.47 o 
 -16   3  11      116.06      109.14     21.22 o 
 -15   3  11       22.34       -2.74     17.12 o 
 -14   3  11      121.21       96.57     19.50 o 
 -13   3  11       21.79       -2.27     16.17 o 
 -12   3  11     3455.11     3583.98     61.19 o 
 -11   3  11     1313.77     1277.01     35.40 o 
 -10   3  11     1527.72     1536.45     37.15 o 
  -9   3  11     2360.45     2303.22     36.06 o 
  -8   3  11       33.97       23.68     10.72 o 
  -7   3  11       25.28        0.29      8.58 o 
  -6   3  11      494.96      391.04     19.91 o 
  -5   3  11     1049.88      926.51     26.17 o 
  -4   3  11      262.40      210.59     10.30 o 
  -3   3  11    16147.37    18069.41    140.86 o 
  -2   3  11     4494.98     3816.40     39.51 o 
  -1   3  11      383.94      301.86     17.14 o 
   0   3  11      152.82      206.48     13.62 o 
   1   3  11     2088.82     2224.48     46.82 o 
   2   3  11     4468.08     4572.66     75.54 o 
   3   3  11       71.32       56.24      6.47 o 
   4   3  11     6012.12     6069.57     66.06 o 
   5   3  11     4938.60     4457.58     52.39 o 
   6   3  11       90.77       34.98     10.75 o 
   7   3  11     1267.17     1346.50     34.13 o 
   8   3  11      699.88      773.21     22.36 o 
   9   3  11     1876.38     1908.82     43.66 o 
  10   3  11     1613.76     1656.05     32.14 o 
  11   3  11     1406.04     1203.60     49.80 o 
  12   3  11      341.65      387.35     35.91 o 
  13   3  11     1100.15     1041.09     33.46 o 
  14   3  11      730.07      720.73     33.99 o 
  15   3  11     1013.95     1021.49     34.04 o 
  16   3  11      115.88       76.17     24.20 o 
  17   3  11      118.94      129.70     26.15 o 
  18   3  11      261.36      270.36     40.34 o 
  19   3  11      103.30      129.70     36.82 o 
 -19   4  11      545.23      598.58     33.73 o 
 -18   4  11        7.79        4.26     19.33 o 
 -17   4  11        0.33       -5.58     17.78 o 
 -16   4  11        0.73       -7.53     17.08 o 
 -15   4  11      315.60      352.87     31.15 o 
 -14   4  11      208.65      193.44     31.49 o 
 -13   4  11       28.08        1.77     16.27 o 
 -12   4  11       23.79       15.32     16.35 o 
 -11   4  11     3385.50     3441.76     58.86 o 
 -10   4  11     4853.90     4661.19    100.69 o 
  -9   4  11     3433.69     3229.99     53.70 o 
  -8   4  11     2803.15     2887.37     62.90 o 
  -7   4  11     1698.97     1753.00     30.61 o 
  -6   4  11      639.62      418.17     15.14 o 
  -5   4  11      255.00      135.42     13.58 o 
  -4   4  11     1768.43     1434.31     22.02 o 
  -3   4  11     3746.20     3625.47     52.57 o 
  -2   4  11       17.81        5.27      5.64 o 
  -1   4  11     4700.23     4948.03     85.13 o 
   0   4  11      321.55      366.96     19.41 o 
   1   4  11     4663.51     5286.57     79.11 o 
   2   4  11      284.74      257.83     15.07 o 
   3   4  11      440.57      356.21     17.66 o 
   4   4  11     6869.63     6129.86    100.01 o 
   5   4  11      184.86      112.28      9.46 o 
   6   4  11     5173.03     4833.88     57.30 o 
   7   4  11     1650.09     1550.97     31.62 o 
   8   4  11     4481.13     4363.33     55.31 o 
   9   4  11       28.17       47.99     15.36 o 
  10   4  11      695.40      667.98     27.21 o 
  11   4  11      835.93      931.22     40.16 o 
  12   4  11     1745.99     1604.26     50.77 o 
  13   4  11      406.87      430.99     30.54 o 
  14   4  11      696.56      683.20     38.05 o 
  15   4  11       36.53       46.06     22.71 o 
  16   4  11        0.12      -32.58     21.72 o 
  17   4  11      894.76      833.05     43.15 o 
  18   4  11        3.05       21.84     36.10 o 
 -18   5  11        2.75        0.92     19.44 o 
 -17   5  11        1.09        0.84     18.55 o 
 -16   5  11       10.96       -7.90     17.70 o 
 -15   5  11      185.74      229.46     22.97 o 
 -14   5  11      184.99      211.21     21.09 o 
 -13   5  11      738.10      769.93     30.44 o 
 -12   5  11      596.61      531.89     32.00 o 
 -11   5  11     3430.78     3565.08     76.28 o 
 -10   5  11     1278.28     1342.21     41.86 o 
  -9   5  11     4809.85     4887.59     71.70 o 
  -8   5  11     1420.13     1403.98     33.74 o 
  -7   5  11     1051.55      977.43     23.91 o 
  -6   5  11      246.76      174.44     13.04 o 
  -5   5  11     2461.97     2594.16     33.86 o 
  -4   5  11       14.14       -4.06      7.36 o 
  -3   5  11     2304.82     2327.31     27.37 o 
  -2   5  11      171.92      170.53      8.62 o 
  -1   5  11       98.06      146.00     14.42 o 
   0   5  11        3.39       -9.03     10.86 o 
   1   5  11      911.30      801.81     25.96 o 
   2   5  11       88.96       96.12     13.53 o 
   3   5  11     2726.72     2550.18     44.88 o 
   4   5  11       43.94       35.19     13.12 o 
   5   5  11     7581.48     7410.16     97.76 o 
   6   5  11      727.89      685.88     26.53 o 
   7   5  11     6010.49     5923.62     83.37 o 
   8   5  11       23.85       55.15     24.99 o 
   9   5  11       96.37       95.28     16.43 o 
  10   5  11       55.98       14.81     18.52 o 
  11   5  11       93.12       85.53     21.29 o 
  12   5  11        4.81      -13.07     19.90 o 
  13   5  11       12.37       -4.69     19.26 o 
  14   5  11       11.84      -31.46     20.97 o 
  15   5  11      127.56      101.27     25.59 o 
  16   5  11      257.34      268.32     39.51 o 
  17   5  11       55.78       10.32     23.11 o 
  18   5  11      227.53      230.10     30.06 o 
 -17   6  11       86.25       81.99     21.06 o 
 -16   6  11       14.01       -4.76     18.33 o 
 -15   6  11       52.71       -2.51     16.81 o 
 -14   6  11        5.92      -15.27     16.78 o 
 -13   6  11       27.11       10.39     17.22 o 
 -12   6  11      302.01      206.96     20.68 o 
 -11   6  11     1858.88     1792.74     42.09 o 
 -10   6  11     2558.52     2793.00     69.38 o 
  -9   6  11      580.33      663.02     32.66 o 
  -8   6  11     1052.02     1080.60     30.36 o 
  -7   6  11      459.61      380.36     36.02 o 
  -6   6  11        6.62       16.18     10.67 o 
  -5   6  11        5.74        7.30      9.94 o 
  -4   6  11     1616.99     1840.88     32.89 o 
  -3   6  11     3402.39     3086.91     42.05 o 
  -2   6  11     1747.81     1585.12     41.35 o 
  -1   6  11     4910.54     4952.04    159.30 o 
   0   6  11      178.21       94.03     14.70 o 
   1   6  11       30.74       31.31     13.52 o 
   2   6  11     1088.38     1063.73     29.66 o 
   3   6  11      395.45      411.57     21.09 o 
   4   6  11     2705.19     2295.93     43.91 o 
   5   6  11      388.80      266.98     19.08 o 
   6   6  11     4142.58     4124.55     64.85 o 
   7   6  11      235.04      273.53     19.41 o 
   8   6  11      565.36      467.07     31.35 o 
   9   6  11      150.64      191.01     24.63 o 
  10   6  11        5.21        1.25     18.48 o 
  11   6  11        4.83       14.40     24.20 o 
  12   6  11     1024.44     1061.17     73.54 o 
  13   6  11      732.74      742.72     77.05 o 
  14   6  11       44.33       47.84     24.31 o 
  15   6  11      111.04      121.69     26.99 o 
  16   6  11      185.85      155.58     34.86 o 
  17   6  11      387.70      304.74     33.15 o 
 -17   7  11        0.73      -13.19     18.49 o 
 -16   7  11       35.86       35.71     22.45 o 
 -15   7  11       51.25       22.13     23.16 o 
 -14   7  11        0.57       11.27     24.26 o 
 -13   7  11     1146.22     1104.78     35.97 o 
 -12   7  11        2.98       10.89     16.71 o 
 -11   7  11      764.01      745.97     29.95 o 
 -10   7  11      619.77      759.12     32.70 o 
  -9   7  11     1105.04     1014.20     41.21 o 
  -8   7  11     2109.07     2010.49     53.57 o 
  -7   7  11      880.72      926.49     37.99 o 
  -6   7  11     2206.85     2376.96     56.35 o 
  -5   7  11     1049.13     1148.71     28.25 o 
  -4   7  11      172.89      201.18     15.90 o 
  -3   7  11     1024.57      994.87     26.17 o 
  -2   7  11     1346.71     1325.66     40.96 o 
  -1   7  11        2.98       14.82     13.96 o 
   0   7  11      680.44      649.97     26.51 o 
   1   7  11      593.15      654.03     26.50 o 
   2   7  11      739.25      607.35     25.93 o 
   3   7  11     1411.09     1422.56     47.73 o 
   4   7  11       90.36      107.25     16.77 o 
   5   7  11     2651.43     2816.43     51.69 o 
   6   7  11      891.25      843.98     29.83 o 
   7   7  11     2447.61     2294.17     61.65 o 
   8   7  11       62.81        6.98     25.96 o 
   9   7  11     1345.83     1414.90     85.33 o 
  10   7  11       76.11       66.77     21.82 o 
  11   7  11     1104.70     1070.76     44.47 o 
  12   7  11        6.47       27.44     21.20 o 
  13   7  11      525.86      521.17     35.70 o 
  14   7  11      230.37      191.21     29.01 o 
  15   7  11      221.56      306.42     31.06 o 
  16   7  11       94.04      124.71     31.75 o 
 -16   8  11      158.13      169.74     29.88 o 
 -15   8  11      276.54      258.21     31.59 o 
 -14   8  11        2.54        2.01     24.20 o 
 -13   8  11      252.09      276.76     29.85 o 
 -12   8  11      108.38       91.28     23.62 o 
 -11   8  11     1543.70     1431.70     48.92 o 
 -10   8  11      677.98      632.22     35.69 o 
  -9   8  11      128.46      135.42     23.29 o 
  -8   8  11      813.50      687.11     36.04 o 
  -7   8  11     2019.97     2053.49     56.58 o 
  -6   8  11        5.55       -1.62     18.22 o 
  -5   8  11     2213.93     2224.36     54.85 o 
  -4   8  11      369.38      288.12     27.15 o 
  -3   8  11     8456.90     9235.14    115.40 o 
  -2   8  11     1450.55     1460.33     44.38 o 
  -1   8  11     7587.00     8199.61    202.41 o 
   0   8  11       31.00       43.46     18.58 o 
   1   8  11     4138.50     4296.96     84.40 o 
   2   8  11     1460.73     1368.63     36.07 o 
   3   8  11     1981.95     1847.50     41.34 o 
   4   8  11     1476.96     1464.64     37.43 o 
   5   8  11     1110.52     1263.62     35.15 o 
   6   8  11     3294.61     3208.22     57.43 o 
   7   8  11       57.12       52.58     21.01 o 
   8   8  11        9.10      -29.92     19.95 o 
   9   8  11      421.13      346.94     29.92 o 
  10   8  11      673.79      628.39     56.58 o 
  11   8  11     1141.08     1116.55     46.14 o 
  12   8  11      275.07      279.01     30.56 o 
  13   8  11     1266.33     1241.88    120.39 o 
  14   8  11      305.23      261.25     56.68 o 
  15   8  11      953.06      973.08     46.12 o 
  16   8  11      297.98      306.81     34.22 o 
 -15   9  11      248.78      275.25     31.23 o 
 -14   9  11        5.69       14.99     22.73 o 
 -13   9  11       95.19       97.58     28.75 o 
 -12   9  11       34.19        3.86     22.33 o 
 -11   9  11      394.12      444.94     32.59 o 
 -10   9  11       40.42       15.47     24.51 o 
  -9   9  11       62.44       27.67     21.20 o 
  -8   9  11        9.07      -10.35     19.08 o 
  -7   9  11       14.95       30.85     30.72 o 
  -6   9  11      424.84      354.79     27.63 o 
  -5   9  11        1.82      -17.82     13.93 o 
  -4   9  11      227.90      194.71     18.86 o 
  -3   9  11       14.05       16.95     12.64 o 
  -2   9  11       54.10       26.68     13.47 o 
  -1   9  11      157.31      161.59     24.66 o 
   0   9  11     1719.87     1632.05     49.71 o 
   1   9  11     3159.98     2946.89     66.93 o 
   2   9  11     1211.11     1175.13     67.75 o 
   3   9  11      348.71      341.09     52.34 o 
   4   9  11      686.38      733.90     37.78 o 
   5   9  11       10.87       -2.22     19.00 o 
   6   9  11       35.37       13.71     19.63 o 
   7   9  11       13.58      -20.66     17.64 o 
   8   9  11      196.43      209.14     25.80 o 
   9   9  11       63.14       36.58     26.89 o 
  10   9  11      142.36       95.99     23.96 o 
  11   9  11        5.92        2.64     24.41 o 
  12   9  11      150.21      125.75     51.40 o 
  13   9  11        0.23        2.10     23.36 o 
  14   9  11      112.05       83.62     27.29 o 
 -13  10  11        0.89      -17.33     21.54 o 
 -12  10  11      169.00      153.57     27.84 o 
 -11  10  11      958.97     1001.70     46.02 o 
 -10  10  11       29.70        6.42     22.25 o 
  -9  10  11      226.18      210.97     48.40 o 
  -8  10  11       19.87       33.67     29.58 o 
  -7  10  11      196.65      199.72     26.44 o 
  -6  10  11        3.00      -19.20     19.39 o 
  -5  10  11      149.17      131.00     18.29 o 
  -4  10  11      314.13      330.25     22.45 o 
  -3  10  11     1335.09     1180.23     47.12 o 
  -2  10  11     2896.30     2740.03     45.06 o 
  -1  10  11     2050.73     2065.42     55.87 o 
   0  10  11     1284.43     1153.59     42.88 o 
   1  10  11      100.08      108.74     22.21 o 
   2  10  11      950.20      964.49     40.29 o 
   3  10  11      174.38      139.21     37.44 o 
   4  10  11       26.64       -0.67     19.88 o 
   5  10  11      914.86      794.47     39.06 o 
   6  10  11      267.53      202.53     27.39 o 
   7  10  11       92.00       72.12     22.67 o 
   8  10  11      197.37      252.87     51.40 o 
   9  10  11       45.13       71.52     22.55 o 
  10  10  11      477.58      464.57     35.43 o 
  11  10  11       42.67       55.77     24.75 o 
  12  10  11      126.33      101.14     32.37 o 
  13  10  11     1361.51     1535.91     58.07 o 
 -12  11  11      376.82      371.54     35.45 o 
 -11  11  11       19.60       18.38     24.49 o 
 -10  11  11      593.07      491.28     35.81 o 
  -9  11  11      581.62      602.74     37.86 o 
  -8  11  11      196.70      235.22     76.02 o 
  -7  11  11       50.02       26.75     24.82 o 
  -6  11  11      429.01      398.24     31.85 o 
  -5  11  11       47.61       46.41     17.32 o 
  -4  11  11      953.16      896.81     33.96 o 
  -3  11  11      449.91      407.60     24.07 o 
  -2  11  11      287.84      259.95     21.65 o 
  -1  11  11      387.36      429.02     47.16 o 
   0  11  11       14.11      -28.48     18.99 o 
   1  11  11       52.03       49.43     22.44 o 
   2  11  11        0.33      -26.95     19.03 o 
   3  11  11        5.39       10.18     21.02 o 
   4  11  11      165.95      115.62     24.37 o 
   5  11  11       96.72      106.02     24.97 o 
   6  11  11       40.65       70.26     23.36 o 
   7  11  11      237.91      246.34     53.68 o 
   8  11  11        0.27      -34.12     24.20 o 
   9  11  11        1.19       -8.06     26.17 o 
  10  11  11        4.88       20.40     22.44 o 
  11  11  11       29.08       18.38     24.35 o 
  12  11  11      174.04      171.83     30.67 o 
 -10  12  11      262.24      326.32     80.26 o 
  -9  12  11      182.79      179.18     28.01 o 
  -8  12  11       51.52       67.93     24.38 o 
  -7  12  11        6.59       15.76     22.00 o 
  -6  12  11       54.16       73.19     23.45 o 
  -5  12  11      273.67      305.09     23.55 o 
  -4  12  11      175.19      159.84     19.75 o 
  -3  12  11      907.08      902.52     33.74 o 
  -2  12  11      420.32      431.99     46.60 o 
  -1  12  11      867.52      878.11     54.40 o 
   0  12  11       13.68       11.72     21.99 o 
   1  12  11       45.84       41.10     22.97 o 
   2  12  11        0.05       -0.28     21.44 o 
   3  12  11      696.16      651.50     39.15 o 
   4  12  11      270.59      253.20     30.42 o 
   5  12  11      797.59      929.69     91.22 o 
   6  12  11      566.26      575.00     82.74 o 
   7  12  11       12.90       35.54     36.41 o 
   8  12  11       25.26       -4.73     23.80 o 
   9  12  11       71.75       68.32     26.64 o 
  10  12  11        0.73       -4.69     37.65 o 
  -7  13  11      516.69      570.68     38.61 o 
  -6  13  11       11.94      -23.56     21.65 o 
  -5  13  11       40.01       26.04     18.74 o 
  -4  13  11        0.30      -24.23     16.34 o 
  -3  13  11       24.69       41.27     17.99 o 
  -2  13  11      103.46      102.02     21.17 o 
  -1  13  11      359.43      349.69     23.07 o 
   0  13  11        0.69        0.00     27.72 o 
   1  13  11      722.10      736.62     54.82 o 
   2  13  11      279.59      303.44     32.05 o 
   3  13  11     1062.82     1127.04     49.00 o 
   4  13  11      123.07       98.05     27.22 o 
   5  13  11     2265.02     2333.06     69.43 o 
   6  13  11      190.41      224.27     43.54 o 
   7  13  11     1139.98     1202.27     53.57 o 
 -19   0  12      586.57      576.51     54.61 o 
 -18   0  12      564.93      625.95     53.78 o 
 -17   0  12      454.51      419.51     50.47 o 
 -16   0  12     1953.08     2040.04     86.26 o 
 -15   0  12     3152.01     3321.11    109.22 o 
 -14   0  12       95.83       67.44     35.58 o 
 -13   0  12     2211.19     2271.15    100.74 o 
 -12   0  12       42.05       18.64     20.89 o 
 -11   0  12      313.75      279.57     25.87 o 
 -10   0  12      455.48      376.65     21.30 o 
  -9   0  12      183.69      225.32     17.12 o 
  -8   0  12     7653.58     7766.37     97.55 o 
  -7   0  12     3242.51     3287.70     49.84 o 
  -6   0  12     2765.77     2887.49     44.69 o 
  -5   0  12        2.47       12.85     17.35 o 
  -4   0  12    14821.61    15694.90    174.38 o 
  -3   0  12        9.97        5.53      8.21 o 
  -2   0  12    35827.40    36841.37    389.97 o 
  -1   0  12       23.22       -2.37      6.06 o 
   0   0  12    32998.27    35620.65    321.99 o 
   1   0  12     4448.17     3693.41     62.47 o 
   2   0  12      297.67      181.16     13.52 o 
   3   0  12       42.13        1.04      8.98 o 
   4   0  12     6754.52     7345.01    110.60 o 
   5   0  12     9991.09     9550.33    140.04 o 
   6   0  12     1066.72     1301.80     37.54 o 
   7   0  12      717.12      629.10     28.35 o 
   8   0  12      279.39      240.46     23.58 o 
   9   0  12     1095.82     1129.26     38.10 o 
  10   0  12       87.46      124.05     20.24 o 
  11   0  12      182.46      135.41     21.31 o 
  12   0  12     3119.54     3287.24     70.36 o 
  13   0  12        6.37       -4.43     20.57 o 
  14   0  12     3385.35     3569.63     76.82 o 
  15   0  12      271.20      293.95     36.61 o 
  16   0  12      652.32      637.74     48.82 o 
  17   0  12       45.60        4.96     26.48 o 
  18   0  12        1.75      -10.14     27.10 o 
  19   0  12       45.34       61.85     31.03 o 
 -19   1  12       22.03       32.86     25.39 o 
 -18   1  12        8.14       18.55     34.34 o 
 -17   1  12       14.22        4.25     24.64 o 
 -16   1  12       38.01       58.71     25.81 o 
 -15   1  12       99.35      112.30     32.42 o 
 -14   1  12      814.89      773.47     31.59 o 
 -13   1  12      135.78       87.35     19.16 o 
 -12   1  12       92.49       51.21     17.01 o 
 -11   1  12      855.95      886.69     34.37 o 
 -10   1  12     1284.05     1285.31     25.75 o 
  -9   1  12      518.77      500.31     16.85 o 
  -8   1  12       13.86       14.03      8.60 o 
  -7   1  12        5.88       -6.17      7.60 o 
  -6   1  12      768.09      924.58     17.48 o 
  -5   1  12       22.19       30.35      7.67 o 
  -4   1  12      221.79      183.74     13.46 o 
  -3   1  12       10.21       15.12      6.12 o 
  -2   1  12        0.37        1.44      5.19 o 
  -1   1  12     1070.71     1066.13     14.19 o 
   0   1  12     2358.33     1979.18     22.51 o 
   1   1  12      142.27      114.85      7.90 o 
   2   1  12     2520.17     2769.74     35.68 o 
   3   1  12      678.06      663.70     24.42 o 
   4   1  12      720.50      619.82     16.74 o 
   5   1  12       35.73       -1.66      7.83 o 
   6   1  12      721.00      589.41     25.26 o 
   7   1  12      181.45      252.55     13.68 o 
   8   1  12       35.03       -2.88     10.59 o 
   9   1  12      348.71      332.57     22.60 o 
  10   1  12       66.29       74.48     13.56 o 
  11   1  12       86.72       76.38     13.95 o 
  12   1  12      190.85      183.35     16.80 o 
  13   1  12       25.77       -1.30     19.38 o 
  14   1  12      190.58      235.13     59.52 o 
  15   1  12      453.44      490.97     25.62 o 
  16   1  12       79.17       49.88     20.54 o 
  17   1  12       90.54       85.21     26.58 o 
  18   1  12       86.71       67.88     21.28 o 
  19   1  12       93.24       97.02     44.99 o 
 -19   2  12      683.87      728.64     60.82 o 
 -18   2  12     2356.67     2613.42     72.14 o 
 -17   2  12      331.70      341.07     27.07 o 
 -16   2  12      120.69      148.25     26.02 o 
 -15   2  12       36.64       27.45     18.29 o 
 -14   2  12      512.43      561.08     28.05 o 
 -13   2  12      268.47      225.36     21.34 o 
 -12   2  12      648.92      642.80     29.05 o 
 -11   2  12     1761.05     1860.63     50.62 o 
 -10   2  12        5.32        6.01     11.19 o 
  -9   2  12     1481.76     1509.67     26.34 o 
  -8   2  12     1210.85     1129.65     33.68 o 
  -7   2  12     1408.88     1317.62     21.42 o 
  -6   2  12     6991.34     7283.94     64.10 o 
  -5   2  12      151.62      103.46      8.44 o 
  -4   2  12    10676.10    10960.83     89.35 o 
  -3   2  12       14.73        4.13      6.27 o 
  -2   2  12    36081.25    35924.96    257.62 o 
  -1   2  12     2797.55     3012.01     27.35 o 
   0   2  12     4357.08     4039.37     40.17 o 
   1   2  12     1575.61     1788.45     18.88 o 
   2   2  12     6147.60     6767.05     76.32 o 
   3   2  12     1744.92     1408.46     22.97 o 
   4   2  12      355.15      269.93     12.14 o 
   5   2  12     6003.57     6450.95     76.17 o 
   6   2  12      427.87      442.61     16.08 o 
   7   2  12     2887.93     3010.63     48.73 o 
   8   2  12     2341.72     2455.45     37.62 o 
   9   2  12     5627.10     5808.45     69.73 o 
  10   2  12     1387.99     1409.52     30.34 o 
  11   2  12        1.71       -2.32     12.55 o 
  12   2  12     1463.94     1458.31     33.89 o 
  13   2  12      325.14      272.44     20.57 o 
  14   2  12     1586.21     1702.95     63.50 o 
  15   2  12      413.89      446.15     25.56 o 
  16   2  12       43.13       31.02     17.04 o 
  17   2  12       24.64       14.67     20.48 o 
  18   2  12       39.80       67.02     30.82 o 
  19   2  12      156.93      148.52     35.79 o 
 -19   3  12       12.44       11.45     25.26 o 
 -18   3  12       20.65       29.13     20.15 o 
 -17   3  12        4.13       -3.45     18.75 o 
 -16   3  12      809.58      901.99     50.63 o 
 -15   3  12      183.45      170.44     21.22 o 
 -14   3  12      468.18      519.15     26.94 o 
 -13   3  12       22.31       23.03     21.05 o 
 -12   3  12     1973.19     2005.04     44.26 o 
 -11   3  12     1185.68     1140.64     34.21 o 
 -10   3  12     3747.19     3786.66     60.64 o 
  -9   3  12     1097.44     1127.34     25.74 o 
  -8   3  12     2288.41     2229.15     32.03 o 
  -7   3  12      360.87      348.73     13.87 o 
  -6   3  12     1272.35     1154.60     35.20 o 
  -5   3  12        5.93       -2.29      7.72 o 
  -4   3  12       38.62       25.57      7.90 o 
  -3   3  12      377.50      338.95     20.98 o 
  -2   3  12       13.40        4.49      6.02 o 
  -1   3  12        2.10       -4.32      6.83 o 
   0   3  12       31.84        0.67      9.29 o 
   1   3  12     1258.64      996.78     26.38 o 
   2   3  12     1653.54     1528.99     32.47 o 
   3   3  12        7.33        1.85      5.09 o 
   4   3  12    11772.32    11521.93    140.78 o 
   5   3  12        9.29        8.59      7.77 o 
   6   3  12    11984.47    12488.30    127.08 o 
   7   3  12     2386.88     2141.44     33.79 o 
   8   3  12     2243.39     1990.36     33.54 o 
   9   3  12      165.77      152.70     14.01 o 
  10   3  12      599.43      651.37     22.99 o 
  11   3  12      322.72      328.24     24.47 o 
  12   3  12      119.02      127.94     28.20 o 
  13   3  12       13.05        0.60     19.08 o 
  14   3  12      106.89       66.81     22.81 o 
  15   3  12      286.06      292.50     28.28 o 
  16   3  12       86.99       92.15     31.55 o 
  17   3  12      656.65      664.80     66.61 o 
  18   3  12       24.84       11.58     27.93 o 
 -18   4  12      139.45      165.69     24.35 o 
 -17   4  12        2.54      -14.02     18.20 o 
 -16   4  12       11.71       -4.79     16.95 o 
 -15   4  12      109.03      114.08     19.74 o 
 -14   4  12       77.60       97.35     19.08 o 
 -13   4  12      238.20      299.79     23.61 o 
 -12   4  12     1006.31      980.38     32.64 o 
 -11   4  12     6114.41     6141.22     87.24 o 
 -10   4  12        8.07       24.25     14.79 o 
  -9   4  12     6665.13     6496.32     87.80 o 
  -8   4  12       70.47      120.22     16.30 o 
  -7   4  12       72.88      129.76     15.80 o 
  -6   4  12      398.48      268.12     13.20 o 
  -5   4  12      494.30      415.93     27.25 o 
  -4   4  12     5289.33     5756.66     53.24 o 
  -3   4  12     5386.45     6296.43     56.48 o 
  -2   4  12     3218.14     2777.85     32.08 o 
  -1   4  12      953.11     1044.56     42.14 o 
   0   4  12      841.98     1115.18     28.78 o 
   1   4  12      431.42      271.03     16.36 o 
   2   4  12      516.36      515.20     23.38 o 
   3   4  12      443.37      410.33     20.76 o 
   4   4  12        3.54        2.88     11.46 o 
   5   4  12    10986.03    10367.85    129.04 o 
   6   4  12      105.12      126.37     15.94 o 
   7   4  12     2130.53     2028.78     41.65 o 
   8   4  12      421.79      333.00     23.44 o 
   9   4  12      113.65       77.53     16.66 o 
  10   4  12      112.70       98.35     16.66 o 
  11   4  12       78.12       87.28     22.27 o 
  12   4  12      259.32      254.48     27.27 o 
  13   4  12        2.86       23.85     21.49 o 
  14   4  12        0.81       -2.15     19.94 o 
  15   4  12      476.33      464.89     39.51 o 
  16   4  12      456.03      450.19     32.99 o 
  17   4  12       63.19       47.95     24.40 o 
  18   4  12      239.62      237.49     30.75 o 
 -18   5  12       54.31       43.96     20.85 o 
 -17   5  12      110.20      103.20     21.17 o 
 -16   5  12        0.33       10.83     18.28 o 
 -15   5  12        4.14        8.27     17.27 o 
 -14   5  12       68.92       67.42     17.86 o 
 -13   5  12     1094.83      971.55     33.93 o 
 -12   5  12      821.25      748.73     29.60 o 
 -11   5  12     2265.17     2360.17     47.88 o 
 -10   5  12     4504.70     4273.34    121.83 o 
  -9   5  12     1476.95     1399.34     65.91 o 
  -8   5  12     1132.04     1266.56     46.21 o 
  -7   5  12     2485.01     2615.53     39.34 o 
  -6   5  12      708.78      554.66     20.39 o 
  -5   5  12     3953.79     3962.48     45.61 o 
  -4   5  12     1684.09     1730.61     24.19 o 
  -3   5  12      577.29      709.99     20.68 o 
  -2   5  12      114.68       68.76      9.88 o 
  -1   5  12      220.15      139.41     15.25 o 
   0   5  12       18.11       15.63     17.77 o 
   1   5  12      407.81      342.02     18.27 o 
   2   5  12      542.40      478.58     41.62 o 
   3   5  12      383.24      450.75     22.85 o 
   4   5  12     5023.67     4856.46    145.06 o 
   5   5  12       68.77      110.09     17.22 o 
   6   5  12     5641.63     5605.33     80.77 o 
   7   5  12      112.15      125.26     16.97 o 
   8   5  12      347.06      318.97     30.13 o 
   9   5  12      292.19      293.23     23.28 o 
  10   5  12       23.87       37.92     20.72 o 
  11   5  12      266.93      225.42     50.58 o 
  12   5  12      359.81      335.24     28.17 o 
  13   5  12      713.55      658.26     43.65 o 
  14   5  12      337.50      346.01     39.92 o 
  15   5  12       31.63       17.60     50.47 o 
  16   5  12       64.50       36.16     32.37 o 
  17   5  12      552.56      619.24     38.71 o 
 -17   6  12      149.25      130.73     22.40 o 
 -16   6  12       59.94       22.08     21.34 o 
 -15   6  12      116.47       76.73     19.84 o 
 -14   6  12       49.21       53.60     18.79 o 
 -13   6  12      890.40      873.36     39.69 o 
 -12   6  12      393.86      377.77     23.04 o 
 -11   6  12     2086.80     1989.78     43.69 o 
 -10   6  12      212.15      180.22     19.18 o 
  -9   6  12     3603.92     4010.23     63.52 o 
  -8   6  12      161.94      185.62     17.66 o 
  -7   6  12      794.01      678.18     32.03 o 
  -6   6  12      690.91      512.21     41.83 o 
  -5   6  12      503.02      628.00     33.00 o 
  -4   6  12      102.74      134.75     12.71 o 
  -3   6  12      519.65      667.40     20.06 o 
  -2   6  12      450.28      479.90     17.26 o 
  -1   6  12      892.82      963.46     29.84 o 
   0   6  12       20.52       34.03     13.66 o 
   1   6  12      323.95      349.51     20.19 o 
   2   6  12      117.66      218.33     17.63 o 
   3   6  12     1209.40     1437.96     35.08 o 
   4   6  12      105.20       97.88     16.63 o 
   5   6  12     5226.36     5067.87    105.30 o 
   6   6  12      182.42      239.69     31.19 o 
   7   6  12     3224.65     3297.80     57.35 o 
   8   6  12        2.21       32.60     15.40 o 
   9   6  12      356.07      405.71     30.93 o 
  10   6  12       90.77      147.79     23.38 o 
  11   6  12       12.94      -20.44     19.15 o 
  12   6  12      106.29      116.74     32.17 o 
  13   6  12        1.34      -26.66     21.32 o 
  14   6  12      116.77      184.42     51.61 o 
  15   6  12        0.09      -33.36     22.24 o 
  16   6  12       48.23       43.37     25.34 o 
  17   6  12       29.57       17.36     24.65 o 
 -16   7  12       80.47       70.11     25.93 o 
 -15   7  12        1.90      -30.49     20.33 o 
 -14   7  12      321.72      317.56     61.75 o 
 -13   7  12        0.44       21.61     21.50 o 
 -12   7  12      243.21      206.61     26.48 o 
 -11   7  12     1328.30     1260.32     46.47 o 
 -10   7  12     2366.50     2511.35     62.90 o 
  -9   7  12      150.19      146.36     23.03 o 
  -8   7  12      457.42      423.39     28.37 o 
  -7   7  12     1173.15     1142.57     40.59 o 
  -6   7  12       66.78       68.80     20.38 o 
  -5   7  12     3848.96     3830.27     52.80 o 
  -4   7  12        1.36       -3.93     12.06 o 
  -3   7  12     7221.07     6834.05     78.94 o 
  -2   7  12       90.95      180.16     13.28 o 
  -1   7  12     3528.61     3993.59     66.55 o 
   0   7  12     4276.33     3861.96     62.59 o 
   1   7  12      138.80      142.06     17.60 o 
   2   7  12     3302.59     3303.68     56.96 o 
   3   7  12      490.05      464.98     38.48 o 
   4   7  12     6107.46     6777.13     94.71 o 
   5   7  12       17.45       41.07     15.96 o 
   6   7  12     4950.56     4532.41     93.16 o 
   7   7  12     1265.88     1244.55     35.20 o 
   8   7  12        0.28       -0.69     21.82 o 
   9   7  12      382.32      379.19     29.06 o 
  10   7  12      238.46      256.77     26.16 o 
  11   7  12      645.16      643.04     37.40 o 
  12   7  12       13.72        8.52     29.37 o 
  13   7  12     1117.52     1155.34     48.17 o 
  14   7  12      638.55      635.94     39.76 o 
  15   7  12      451.15      389.80     47.89 o 
  16   7  12      591.36      504.56     38.01 o 
 -15   8  12      114.49      104.17     36.10 o 
 -14   8  12       31.03        2.89     27.20 o 
 -13   8  12      932.96      868.62     45.72 o 
 -12   8  12        1.67      -16.70     20.66 o 
 -11   8  12     1016.01     1000.57     44.06 o 
 -10   8  12       40.67       24.04     37.44 o 
  -9   8  12      512.08      493.84     31.07 o 
  -8   8  12      441.96      407.24     28.65 o 
  -7   8  12      314.49      336.19     28.28 o 
  -6   8  12     1144.14     1250.15     44.25 o 
  -5   8  12      532.12      421.68     23.76 o 
  -4   8  12      643.72      633.37     23.56 o 
  -3   8  12     2733.00     2604.15     48.22 o 
  -2   8  12     1005.56     1071.94     28.64 o 
  -1   8  12       27.49       13.92     18.39 o 
   0   8  12        3.08      -15.62     19.56 o 
   1   8  12      548.87      615.75     28.17 o 
   2   8  12       36.32       28.32     16.14 o 
   3   8  12      300.65      200.93     19.82 o 
   4   8  12       45.30        6.88     14.89 o 
   5   8  12      203.38      233.12     20.33 o 
   6   8  12     1348.95     1345.91     36.98 o 
   7   8  12       37.21       13.63     27.31 o 
   8   8  12     1195.99     1304.82     63.30 o 
   9   8  12      607.01      513.02     34.37 o 
  10   8  12      235.93      181.25     26.99 o 
  11   8  12      151.55      209.33     28.21 o 
  12   8  12      205.29      175.60     33.10 o 
  13   8  12      126.13      147.05     27.83 o 
  14   8  12      664.05      662.33     41.56 o 
  15   8  12       47.06       35.32     31.03 o 
 -14   9  12      220.38      212.12     30.50 o 
 -13   9  12      109.38      108.85     26.20 o 
 -12   9  12       19.83       41.91     24.21 o 
 -11   9  12      225.52      246.16     28.42 o 
 -10   9  12      528.41      574.73     35.10 o 
  -9   9  12      111.25       98.94     23.91 o 
  -8   9  12       12.08      -13.60     18.68 o 
  -7   9  12      738.66      682.87     54.82 o 
  -6   9  12       89.33      118.77     22.03 o 
  -5   9  12      748.81      762.18     30.95 o 
  -4   9  12        5.41       25.43     15.98 o 
  -3   9  12     6690.32     7373.71     86.88 o 
  -2   9  12      124.02       67.11     14.58 o 
  -1   9  12     4222.61     4192.99     84.52 o 
   0   9  12      566.00      401.02     28.92 o 
   1   9  12      164.37      185.82     39.30 o 
   2   9  12        2.20        9.01     18.93 o 
   3   9  12       81.35      108.96     22.86 o 
   4   9  12       63.86       76.73     21.07 o 
   5   9  12        7.65       21.61     30.82 o 
   6   9  12      235.45      182.98     24.89 o 
   7   9  12        9.41        5.42     21.09 o 
   8   9  12      280.61      339.77     30.67 o 
   9   9  12        1.94       -1.31     20.59 o 
  10   9  12      620.47      648.06     39.19 o 
  11   9  12      218.32      246.31     41.48 o 
  12   9  12      779.97      890.27     51.51 o 
  13   9  12     1409.06     1384.20     54.13 o 
  14   9  12      661.59      696.11     41.90 o 
 -13  10  12       54.28       39.90     24.99 o 
 -12  10  12      182.07      200.74     29.71 o 
 -11  10  12       54.04       72.19     25.55 o 
 -10  10  12      373.20      327.85     31.85 o 
  -9  10  12       34.00       18.75     21.79 o 
  -8  10  12        0.02       -7.25     19.97 o 
  -7  10  12       43.50       -3.48     19.97 o 
  -6  10  12        0.05        2.33     19.85 o 
  -5  10  12       85.20       31.20     23.83 o 
  -4  10  12        9.25        6.71     16.59 o 
  -3  10  12       54.08       58.94     17.03 o 
  -2  10  12      153.74      148.27     16.44 o 
  -1  10  12      289.86      286.41     27.93 o 
   0  10  12       49.94       43.96     20.63 o 
   1  10  12      102.52       57.14     29.37 o 
   2  10  12        7.22       -6.17     19.68 o 
   3  10  12       82.35       96.91     22.49 o 
   4  10  12      293.04      296.15     30.10 o 
   5  10  12        4.76       -2.20     20.27 o 
   6  10  12       14.75       13.08     21.60 o 
   7  10  12        0.60      -12.73     20.31 o 
   8  10  12       17.59      -30.52     23.89 o 
   9  10  12       89.24       55.23     22.27 o 
  10  10  12        1.67       -1.50     22.60 o 
  11  10  12       17.40       15.00     23.50 o 
  12  10  12       32.87       53.70     25.89 o 
  13  10  12       80.20      127.20     28.42 o 
 -11  11  12      140.05      177.05     30.21 o 
 -10  11  12      212.62      217.40     29.69 o 
  -9  11  12        8.28        8.28     22.37 o 
  -8  11  12       61.35       31.74     22.08 o 
  -7  11  12       95.14       87.95     30.20 o 
  -6  11  12       43.98       17.12     21.34 o 
  -5  11  12     1457.55     1447.45     51.96 o 
  -4  11  12       24.88       10.27     16.38 o 
  -3  11  12     3868.18     3918.47    123.88 o 
  -2  11  12        4.69        6.53     16.39 o 
  -1  11  12     1736.68     1902.48     80.67 o 
   0  11  12        1.63       -5.38     29.06 o 
   1  11  12       93.50      111.75     24.27 o 
   2  11  12       84.64       74.59     37.54 o 
   3  11  12      672.49      652.18     38.33 o 
   4  11  12      663.07      623.24     38.34 o 
   5  11  12      275.32      348.50     32.01 o 
   6  11  12      395.36      363.53     32.75 o 
   7  11  12       51.62       47.78     23.77 o 
   8  11  12        3.84       31.46     22.86 o 
   9  11  12        8.37      -20.66     20.57 o 
  10  11  12      130.64       76.74     26.59 o 
  11  11  12      295.45      311.92     32.78 o 
  -9  12  12      830.97      888.98     60.20 o 
  -8  12  12       22.63       30.13     22.67 o 
  -7  12  12      360.58      464.57     35.64 o 
  -6  12  12        6.57       -3.17     27.00 o 
  -5  12  12      142.35      162.93     21.58 o 
  -4  12  12        6.01       14.35     17.48 o 
  -3  12  12       16.71       10.82     19.49 o 
  -2  12  12        0.21      -10.48     14.52 o 
  -1  12  12      346.89      348.35     23.41 o 
   0  12  12      359.55      257.75     38.27 o 
   1  12  12      247.21      264.79     29.06 o 
   2  12  12      147.81      150.04     26.76 o 
   3  12  12     1100.35     1078.66     46.00 o 
   4  12  12      274.17      279.13     66.92 o 
   5  12  12      988.92     1079.54     48.57 o 
   6  12  12      314.62      385.20     34.19 o 
   7  12  12      503.72      445.91     36.82 o 
   8  12  12      374.87      435.47     37.33 o 
   9  12  12        7.11       21.47     24.22 o 
  -6  13  12       47.40       38.39     24.70 o 
  -5  13  12      259.62      283.43     25.87 o 
  -4  13  12       12.50       20.99     17.94 o 
  -3  13  12      837.68      903.44     34.31 o 
  -2  13  12       24.46       13.83     17.74 o 
  -1  13  12      485.36      478.45     59.10 o 
   0  13  12      198.18      246.78     41.99 o 
   1  13  12        5.59      -42.51     28.34 o 
   2  13  12       98.46      113.11     27.12 o 
   3  13  12       37.66       26.96     25.26 o 
   4  13  12      238.64      225.24     36.61 o 
   5  13  12       10.72       44.84     24.41 o 
   6  13  12      203.09      230.88     51.51 o 
 -19   1  13       65.29       55.98     26.88 o 
 -18   1  13     2253.11     2306.47    131.87 o 
 -17   1  13       62.93       81.30     30.10 o 
 -16   1  13      552.02      593.05     38.83 o 
 -15   1  13     1658.46     1596.00     43.17 o 
 -14   1  13     1934.02     1907.28     45.79 o 
 -13   1  13     1134.46     1116.27     48.06 o 
 -12   1  13      560.35      555.19     33.65 o 
 -11   1  13     1879.47     1768.58     30.59 o 
 -10   1  13        8.79        5.10      9.45 o 
  -9   1  13      358.19      372.42     14.09 o 
  -8   1  13      276.59      214.44     11.82 o 
  -7   1  13      797.38      840.37     19.63 o 
  -6   1  13     1797.19     1851.37     24.86 o 
  -5   1  13       27.97       54.16      7.93 o 
  -4   1  13     6744.63     6292.05     55.53 o 
  -3   1  13      549.43      491.44     12.85 o 
  -2   1  13    21586.30    20940.97    148.01 o 
  -1   1  13      698.30      627.94     11.72 o 
   0   1  13     2186.64     1954.88     21.60 o 
   1   1  13     1965.52     1824.25     35.71 o 
   2   1  13     2707.73     2549.33     34.13 o 
   3   1  13        3.87       -4.22      6.61 o 
   4   1  13      665.06      681.97     17.30 o 
   5   1  13     3281.88     3031.25     51.22 o 
   6   1  13     6322.33     5997.58     72.70 o 
   7   1  13        1.39      -10.08      9.52 o 
   8   1  13     1956.40     1989.06     35.41 o 
   9   1  13     2530.04     2596.39     40.71 o 
  10   1  13     2940.49     2740.59     43.04 o 
  11   1  13      692.00      620.86     23.70 o 
  12   1  13     3695.33     3742.43     54.57 o 
  13   1  13     4093.59     4135.25     58.72 o 
  14   1  13     1869.60     1802.37     42.39 o 
  15   1  13      642.03      606.40     28.92 o 
  16   1  13      531.11      548.30     32.47 o 
  17   1  13        1.06        4.35     18.72 o 
  18   1  13        5.08        3.78     19.07 o 
 -19   2  13       88.02       33.50     25.07 o 
 -18   2  13      166.43      188.72     29.88 o 
 -17   2  13        1.61        0.84     19.12 o 
 -16   2  13      382.20      349.96     25.91 o 
 -15   2  13      607.19      621.23     29.36 o 
 -14   2  13     1092.10     1054.66     46.39 o 
 -13   2  13        2.13       -2.43     16.69 o 
 -12   2  13     1590.55     1581.93     40.36 o 
 -11   2  13      408.23      416.87     23.45 o 
 -10   2  13     1163.04     1177.56     27.41 o 
  -9   2  13       60.86       62.59     11.31 o 
  -8   2  13     1865.10     1841.72     29.28 o 
  -7   2  13      335.47      340.77     15.51 o 
  -6   2  13      660.66      620.95     19.18 o 
  -5   2  13      338.01      515.39     14.77 o 
  -4   2  13      926.34      854.51     22.70 o 
  -3   2  13      298.12      315.21     10.25 o 
  -2   2  13     6146.86     6504.25     51.78 o 
  -1   2  13     4725.92     5054.57     41.64 o 
   0   2  13       97.81       85.73      6.51 o 
   1   2  13     4642.24     4531.90     39.49 o 
   2   2  13     3776.94     3623.58     60.63 o 
   3   2  13     2609.97     2463.10     36.74 o 
   4   2  13     1389.27     1091.37     20.99 o 
   5   2  13     4917.48     4990.42     58.43 o 
   6   2  13      396.71      358.04     25.41 o 
   7   2  13     1592.08     1422.23     27.71 o 
   8   2  13       11.33       15.39     11.39 o 
   9   2  13       19.01       12.85     11.79 o 
  10   2  13      276.70      233.70     17.74 o 
  11   2  13      232.30      218.69     23.29 o 
  12   2  13      432.73      509.89     21.79 o 
  13   2  13     1026.37     1148.85     34.69 o 
  14   2  13      733.96      680.00     28.79 o 
  15   2  13     1414.63     1487.53     59.06 o 
  16   2  13       59.33       56.41     22.90 o 
  17   2  13      418.75      431.30     41.16 o 
  18   2  13        9.81        0.62     26.48 o 
 -18   3  13     1107.45     1197.52     42.41 o 
 -17   3  13      169.55      191.35     24.15 o 
 -16   3  13       79.46       67.66     20.25 o 
 -15   3  13       12.10       19.60     17.55 o 
 -14   3  13      348.15      346.80     24.68 o 
 -13   3  13       13.96       17.77     22.73 o 
 -12   3  13       89.66       41.75     16.83 o 
 -11   3  13     2807.05     2646.14     50.51 o 
 -10   3  13      231.59      224.87     19.49 o 
  -9   3  13     1611.51     1494.82     29.81 o 
  -8   3  13     1446.31     1521.98     27.03 o 
  -7   3  13      592.79      577.04     18.27 o 
  -6   3  13      284.73      256.95     14.88 o 
  -5   3  13     1101.97      971.98     22.82 o 
  -4   3  13     6588.99     6685.64     87.07 o 
  -3   3  13     2022.30     1830.43     24.35 o 
  -2   3  13     4162.44     3741.88     37.41 o 
  -1   3  13     7372.77     7457.75    110.14 o 
   0   3  13       23.04       67.00     12.25 o 
   1   3  13     1483.14     1322.40     30.90 o 
   2   3  13     1028.78      975.11     27.14 o 
   3   3  13        3.31       11.92     11.61 o 
   4   3  13      165.53      110.53     15.59 o 
   5   3  13     3045.66     3051.01     51.55 o 
   6   3  13     4783.64     4480.98     67.67 o 
   7   3  13        4.18        3.67     15.56 o 
   8   3  13      559.27      500.54     24.36 o 
   9   3  13     1297.93     1240.97     34.86 o 
  10   3  13      128.38      121.30     21.62 o 
  11   3  13      914.51     1017.02     34.17 o 
  12   3  13      169.85      165.44     23.61 o 
  13   3  13      569.96      513.96     49.44 o 
  14   3  13       29.71        7.00     21.27 o 
  15   3  13      990.03     1011.65     54.82 o 
  16   3  13      445.92      467.65     34.69 o 
  17   3  13      354.29      401.89     33.88 o 
  18   3  13       42.86       30.20     26.89 o 
 -18   4  13      134.83      154.04     24.15 o 
 -17   4  13      134.81      179.98     33.26 o 
 -16   4  13       23.70       23.27     18.26 o 
 -15   4  13       13.43       19.35     18.26 o 
 -14   4  13       86.49       33.84     17.98 o 
 -13   4  13      391.67      463.44     30.15 o 
 -12   4  13     1012.24      905.29     32.16 o 
 -11   4  13      593.46      576.28     27.23 o 
 -10   4  13     7390.20     7572.00    100.53 o 
  -9   4  13      145.48      194.62     18.16 o 
  -8   4  13     2622.43     2490.62     56.39 o 
  -7   4  13     2225.92     2128.22     33.64 o 
  -6   4  13     1369.49     1379.78     25.18 o 
  -5   4  13      242.65      218.71     12.64 o 
  -4   4  13      988.53      876.39     17.95 o 
  -3   4  13        5.69       12.35      7.56 o 
  -2   4  13      543.19      501.85     16.38 o 
  -1   4  13      129.62      172.24     14.79 o 
   0   4  13        6.03       17.09     15.63 o 
   1   4  13     3806.72     3750.24     64.82 o 
   2   4  13       16.58       45.09     13.24 o 
   3   4  13       18.69        8.48     12.70 o 
   4   4  13     9891.42    10286.12    138.59 o 
   5   4  13       96.51       33.15     14.88 o 
   6   4  13    10269.07    10037.50    127.90 o 
   7   4  13     1139.01     1153.54     61.12 o 
   8   4  13     2456.61     2440.58     48.04 o 
   9   4  13     1073.22      968.73     32.24 o 
  10   4  13      344.87      356.38     22.82 o 
  11   4  13      437.00      359.30     33.51 o 
  12   4  13      127.17      155.71     35.99 o 
  13   4  13       26.38       17.59     21.82 o 
  14   4  13      140.63      130.34     32.58 o 
  15   4  13       74.18       39.88     23.19 o 
  16   4  13       18.74       36.74     23.25 o 
  17   4  13      844.79      808.98     43.59 o 
  18   4  13       42.16        0.44     22.81 o 
 -17   5  13      169.20      184.96     23.79 o 
 -16   5  13       30.35       14.60     17.90 o 
 -15   5  13       33.53       48.58     18.19 o 
 -14   5  13      235.50      207.66     33.50 o 
 -13   5  13        4.03      -15.71     15.72 o 
 -12   5  13      139.75      118.19     18.99 o 
 -11   5  13     2861.39     2702.09     64.68 o 
 -10   5  13      583.40      607.96     39.88 o 
  -9   5  13     1548.64     1443.17     51.41 o 
  -8   5  13      342.21      325.86     28.88 o 
  -7   5  13        1.02       16.97     11.46 o 
  -6   5  13      460.34      512.38     20.32 o 
  -5   5  13        2.54       -4.72     11.28 o 
  -4   5  13      314.52      320.64     14.57 o 
  -3   5  13     4457.45     4495.37     51.00 o 
  -2   5  13     1603.28     1495.70     26.60 o 
  -1   5  13     7547.85     7501.18    126.30 o 
   0   5  13      182.52      115.20     15.61 o 
   1   5  13      744.71      934.91     28.69 o 
   2   5  13      802.89      697.40     26.28 o 
   3   5  13     2727.51     2567.97     47.30 o 
   4   5  13      525.75      548.75     24.97 o 
   5   5  13     6353.35     6220.16     87.71 o 
   6   5  13       76.74       55.61     18.52 o 
   7   5  13     2312.38     2280.82     56.46 o 
   8   5  13        1.32      -21.46     14.43 o 
   9   5  13      429.80      466.05     24.13 o 
  10   5  13       46.59       60.81     21.59 o 
  11   5  13        6.97      -25.65     17.10 o 
  12   5  13      175.23      178.39     25.65 o 
  13   5  13      791.57      840.36     74.78 o 
  14   5  13       46.81       27.56     22.81 o 
  15   5  13       42.36       46.01     23.36 o 
  16   5  13       64.12       45.53     24.43 o 
  17   5  13       28.51       51.04     41.89 o 
 -17   6  13      121.81       96.64     22.11 o 
 -16   6  13       13.72       -0.02     17.48 o 
 -15   6  13       20.75       24.81     17.37 o 
 -14   6  13        1.82      -16.81     23.12 o 
 -13   6  13      225.00      201.49     20.24 o 
 -12   6  13      878.87      856.49     34.50 o 
 -11   6  13      285.57      282.87     45.61 o 
 -10   6  13     1873.87     1840.49     86.16 o 
  -9   6  13       80.08       97.30     21.32 o 
  -8   6  13       62.87       39.87     18.21 o 
  -7   6  13       86.00       28.16     17.33 o 
  -6   6  13      199.28      164.45     18.14 o 
  -5   6  13      349.57      369.44     30.57 o 
  -4   6  13        4.48       12.87     11.00 o 
  -3   6  13     2887.68     3155.83     41.39 o 
  -2   6  13      303.20      234.73     13.74 o 
  -1   6  13     1019.88      818.51     29.80 o 
   0   6  13      923.60      993.44     30.64 o 
   1   6  13      507.93      430.43     22.65 o 
   2   6  13     2669.40     2629.90     49.69 o 
   3   6  13       37.08        2.18     14.68 o 
   4   6  13     7648.06     8133.27    108.94 o 
   5   6  13     2028.45     1930.02     61.52 o 
   6   6  13     5392.58     5417.70     80.57 o 
   7   6  13     2405.10     2371.98     48.12 o 
   8   6  13      172.37      178.10     19.46 o 
   9   6  13       59.64       39.75     21.05 o 
  10   6  13       95.70       78.30     21.11 o 
  11   6  13       91.13       91.92     23.50 o 
  12   6  13       19.41       20.34     20.89 o 
  13   6  13      608.07      601.64     37.36 o 
  14   6  13      430.75      418.40     33.96 o 
  15   6  13        0.92       -6.02     26.68 o 
  16   6  13      156.17      122.90     43.03 o 
 -16   7  13       42.88       45.92     40.65 o 
 -15   7  13       17.92        7.55     23.02 o 
 -14   7  13       11.17      -19.21     21.35 o 
 -13   7  13     1090.96     1053.13     44.02 o 
 -12   7  13       99.52      102.04     24.11 o 
 -11   7  13      841.25      966.75     42.10 o 
 -10   7  13       44.89       21.52     20.29 o 
  -9   7  13     1580.49     1647.33     50.28 o 
  -8   7  13       99.00      129.07     41.27 o 
  -7   7  13      375.74      305.78     27.51 o 
  -6   7  13      389.55      288.52     30.30 o 
  -5   7  13      276.11      316.48     18.11 o 
  -4   7  13      213.09      161.86     15.64 o 
  -3   7  13       26.10        9.44     12.37 o 
  -2   7  13       93.98       65.04     12.09 o 
  -1   7  13     1829.04     1648.29     39.55 o 
   0   7  13      177.16      153.37     17.66 o 
   1   7  13      493.86      394.91     23.40 o 
   2   7  13       19.85       12.44     15.46 o 
   3   7  13     3355.64     3035.65     55.09 o 
   4   7  13      444.77      388.45     23.41 o 
   5   7  13     2799.38     2583.39     61.52 o 
   6   7  13      345.55      355.30     22.44 o 
   7   7  13     3523.51     3699.44     69.77 o 
   8   7  13        0.06       35.81     21.67 o 
   9   7  13     2286.53     2157.10     62.06 o 
  10   7  13      107.26      103.73     32.68 o 
  11   7  13      528.45      503.84     33.45 o 
  12   7  13       66.05       11.98     22.32 o 
  13   7  13       23.78        2.22     21.39 o 
  14   7  13      121.58      119.15     27.41 o 
  15   7  13        1.82        3.41     23.26 o 
  16   7  13        1.15      -16.67     23.72 o 
 -15   8  13       35.31       35.28     24.05 o 
 -14   8  13       20.71       11.07     23.30 o 
 -13   8  13      191.33      211.06     29.19 o 
 -12   8  13      699.63      741.74     96.19 o 
 -11   8  13      963.08     1184.17     54.92 o 
 -10   8  13      181.22      143.51     39.72 o 
  -9   8  13     1422.28     1367.68     47.68 o 
  -8   8  13       69.56       70.83     23.37 o 
  -7   8  13     1823.44     1753.20     51.85 o 
  -6   8  13     1241.83     1248.69     43.52 o 
  -5   8  13     3918.31     3948.62     64.52 o 
  -4   8  13     3415.55     3178.55     48.70 o 
  -3   8  13     9624.18     9432.63    124.89 o 
  -2   8  13     3730.54     3872.03     55.00 o 
  -1   8  13      398.40      405.25     29.54 o 
   0   8  13     1317.84     1251.90     60.80 o 
   1   8  13      114.62      122.73     18.90 o 
   2   8  13     2433.28     2514.10     87.43 o 
   3   8  13      610.29      531.39     27.44 o 
   4   8  13     1656.76     1500.38     57.57 o 
   5   8  13     4350.31     4552.83    101.53 o 
   6   8  13      241.05      246.88     44.73 o 
   7   8  13     2393.02     2384.11     63.92 o 
   8   8  13     1970.02     1822.61     54.75 o 
   9   8  13      275.44      365.37     31.81 o 
  10   8  13     1281.54     1214.23     73.43 o 
  11   8  13      696.64      669.12     39.67 o 
  12   8  13     1078.36     1081.07    142.94 o 
  13   8  13      813.70      868.76     45.22 o 
  14   8  13      931.64      953.71     99.71 o 
  15   8  13       16.96      -49.63     38.17 o 
 -14   9  13       53.30       24.83     24.78 o 
 -13   9  13      105.41       41.32     24.53 o 
 -12   9  13      143.93      133.94     27.36 o 
 -11   9  13      439.81      382.95     32.69 o 
 -10   9  13       74.62       75.86     28.34 o 
  -9   9  13       99.69       71.97     23.04 o 
  -8   9  13       28.34      -24.00     17.99 o 
  -7   9  13       47.77       16.03     19.01 o 
  -6   9  13      278.80      301.50     27.20 o 
  -5   9  13      152.62      122.06     21.99 o 
  -4   9  13      803.12      925.26     39.20 o 
  -3   9  13        5.53        5.79     15.94 o 
  -2   9  13      412.94      488.30     21.12 o 
  -1   9  13        0.22       -3.00     21.31 o 
   0   9  13      588.23      570.36     34.37 o 
   1   9  13      763.86      734.26     38.37 o 
   2   9  13      993.59     1028.37     41.85 o 
   3   9  13      146.97      114.79     22.86 o 
   4   9  13      472.13      400.91     24.43 o 
   5   9  13        1.19       24.29     16.46 o 
   6   9  13        8.06       15.89     21.60 o 
   7   9  13       13.90        7.42     36.72 o 
   8   9  13      261.68      232.94     28.51 o 
   9   9  13        6.87      -30.55     20.37 o 
  10   9  13       10.27      -15.51     21.12 o 
  11   9  13        5.92      -14.24     37.54 o 
  12   9  13      413.46      358.53     34.16 o 
  13   9  13       12.52       13.82     40.03 o 
  14   9  13      176.40      168.64     30.41 o 
 -13  10  13        4.95      -34.75     23.17 o 
 -12  10  13       77.51       99.75     27.30 o 
 -11  10  13       22.82      -11.52     23.13 o 
 -10  10  13      418.96      472.55     35.32 o 
  -9  10  13      207.82      173.20     27.32 o 
  -8  10  13       58.72       33.25     22.30 o 
  -7  10  13       14.93       -4.17     19.59 o 
  -6  10  13       76.89       65.99     22.97 o 
  -5  10  13      637.19      692.99     30.16 o 
  -4  10  13        0.91      -14.36     17.06 o 
  -3  10  13     5572.41     5728.99     85.84 o 
  -2  10  13       32.52        6.86     18.06 o 
  -1  10  13     2917.72     3301.53     75.18 o 
   0  10  13        0.20       -0.07     20.02 o 
   1  10  13      848.09      800.14     38.75 o 
   2  10  13      347.61      329.39     29.01 o 
   3  10  13      139.79      135.45     24.05 o 
   4  10  13      401.80      459.74     32.43 o 
   5  10  13       19.93        4.03     36.82 o 
   6  10  13      257.30      270.45     28.86 o 
   7  10  13      225.90      175.15     27.87 o 
   8  10  13      135.95      153.76     28.96 o 
   9  10  13       15.90        2.12     21.67 o 
  10  10  13      184.70      157.78     28.33 o 
  11  10  13      129.28      145.60     27.61 o 
  12  10  13      431.09      433.62     37.51 o 
 -11  11  13       71.37       94.17     27.57 o 
 -10  11  13      192.00      215.35     30.89 o 
  -9  11  13      273.66      205.27     29.10 o 
  -8  11  13       14.04       14.52     22.50 o 
  -7  11  13       20.20       -1.26     20.39 o 
  -6  11  13       26.25       27.66     22.55 o 
  -5  11  13      208.37      250.02     28.39 o 
  -4  11  13      247.61      197.24     21.04 o 
  -3  11  13       84.45      113.65     18.03 o 
  -2  11  13       75.05       79.10     17.00 o 
  -1  11  13        2.18        5.17     19.86 o 
   0  11  13        1.91      -10.02     27.82 o 
   1  11  13      517.20      507.99     67.13 o 
   2  11  13       11.14      -31.61     31.03 o 
   3  11  13      704.06      688.05     43.96 o 
   4  11  13       72.10       53.02     24.47 o 
   5  11  13      418.16      407.41     50.16 o 
   6  11  13       97.71      120.45     26.74 o 
   7  11  13       65.37       79.09     25.64 o 
   8  11  13        0.38       23.10     23.72 o 
   9  11  13       20.20       16.89     23.84 o 
  10  11  13        5.87       23.50     24.56 o 
  -8  12  13        9.87      -17.48     21.28 o 
  -7  12  13        6.03       10.32     22.93 o 
  -6  12  13        6.25        3.26     22.75 o 
  -5  12  13      798.49      806.47     36.26 o 
  -4  12  13        9.24      -19.86     16.22 o 
  -3  12  13     1823.66     1866.74     47.11 o 
  -2  12  13        0.90      -21.12     15.73 o 
  -1  12  13      908.49      841.05     31.57 o 
   0  12  13        3.21       -9.31     24.82 o 
   1  12  13       28.64       48.22     22.46 o 
   2  12  13       48.64       24.23     34.55 o 
   3  12  13      184.75      183.07     44.06 o 
   4  12  13      202.56      170.47     28.97 o 
   5  12  13        2.09       -4.24     27.00 o 
   6  12  13       35.47       23.37     43.03 o 
   7  12  13      245.10      292.30     33.40 o 
   8  12  13       65.82       85.90     27.14 o 
  -5  13  13       48.61       42.32     18.62 o 
  -4  13  13        1.19      -17.71     21.43 o 
  -3  13  13      193.66      212.22     22.36 o 
  -2  13  13       20.20        4.57     15.72 o 
  -1  13  13      885.19      808.90     32.48 o 
   1  13  13      405.68      383.93     47.99 o 
   2  13  13      312.21      388.43     35.14 o 
   3  13  13      588.90      674.69     41.82 o 
   4  13  13      167.97      142.96     33.20 o 
   5  13  13      988.98     1022.67     50.11 o 
 -18   0  14      648.94      796.82     60.61 o 
 -17   0  14       21.42       29.79     35.58 o 
 -16   0  14     1056.20     1081.66     64.75 o 
 -15   0  14     5127.01     5430.86    150.39 o 
 -14   0  14       55.39       18.46     22.65 o 
 -13   0  14      629.16      672.04     61.54 o 
 -12   0  14      253.73      221.01     57.30 o 
 -11   0  14     1969.44     1849.80     41.13 o 
 -10   0  14     1347.27     1441.50     35.91 o 
  -9   0  14      223.94      218.85     22.86 o 
  -8   0  14     4065.94     4086.14     60.96 o 
  -7   0  14       45.97       47.84     25.58 o 
  -6   0  14       35.50       -9.50     11.05 o 
  -5   0  14       93.87       23.06     10.82 o 
  -4   0  14    13581.13    13038.65    148.72 o 
  -3   0  14     3333.44     2896.65     43.77 o 
  -2   0  14    21650.04    21837.47    238.04 o 
  -1   0  14      830.99      645.89     25.65 o 
   0   0  14    12796.35    13789.67    131.17 o 
   1   0  14     1539.92     1442.98     34.40 o 
   2   0  14      439.86      485.35     21.91 o 
   3   0  14      561.21      563.92     27.41 o 
   4   0  14     4137.62     4092.25     70.68 o 
   5   0  14     1400.58     1730.00     41.06 o 
   6   0  14     6057.66     5721.90     94.36 o 
   7   0  14      286.56      255.11     40.13 o 
   8   0  14     1732.47     1783.90     45.89 o 
   9   0  14       54.99       20.37     16.32 o 
  10   0  14     1647.96     1606.02     68.88 o 
  11   0  14     2811.91     2830.86     64.04 o 
  12   0  14     4435.67     4865.20     97.84 o 
  13   0  14     4434.66     4643.67    103.64 o 
  14   0  14     2290.31     2483.21     63.25 o 
  15   0  14      408.40      408.13     39.92 o 
  16   0  14      789.31      748.00     50.89 o 
  17   0  14       24.73       34.75     27.51 o 
  18   0  14      151.63      149.56     32.68 o 
 -18   1  14       65.80       43.55     26.66 o 
 -17   1  14       90.34       71.48     26.83 o 
 -16   1  14        9.05       13.95     24.92 o 
 -15   1  14      291.40      291.39     24.57 o 
 -14   1  14      176.44      249.84     23.47 o 
 -13   1  14        5.73        0.23     16.53 o 
 -12   1  14      219.00      220.99     37.51 o 
 -11   1  14       67.07       64.84     12.42 o 
 -10   1  14      674.81      629.57     18.46 o 
  -9   1  14      143.77      178.73     12.19 o 
  -8   1  14       79.78       72.99     10.19 o 
  -7   1  14        6.78       13.74      8.92 o 
  -6   1  14     1507.50     1441.79     22.61 o 
  -5   1  14      253.91      206.59     10.33 o 
  -4   1  14       57.48       75.54      8.31 o 
  -3   1  14      880.05      798.98     15.64 o 
  -2   1  14      612.11      528.22     16.92 o 
  -1   1  14     9513.27     9453.30     95.38 o 
   0   1  14       43.00       61.51      5.64 o 
   1   1  14     2385.51     2121.90     27.54 o 
   2   1  14      303.64      188.59     11.99 o 
   3   1  14     3451.65     3569.56     44.66 o 
   4   1  14      893.64     1003.03     24.04 o 
   5   1  14     1282.04     1165.09     23.77 o 
   6   1  14      483.30      584.00     19.23 o 
   7   1  14       48.82       26.74     13.26 o 
   8   1  14      140.67      140.42     13.42 o 
   9   1  14       28.16       39.39     19.35 o 
  10   1  14       50.52       52.43     13.88 o 
  11   1  14       65.62       55.38     14.27 o 
  12   1  14        3.56        9.40     13.80 o 
  13   1  14      394.43      503.68     22.92 o 
  14   1  14      128.82      164.63     26.32 o 
  15   1  14      708.16      698.00     39.43 o 
  16   1  14        5.29       39.10     28.13 o 
  17   1  14       57.91       53.58     28.55 o 
  18   1  14        0.35       22.13     27.72 o 
 -18   2  14     1224.08     1209.06     51.60 o 
 -17   2  14       34.88       41.52     20.36 o 
 -16   2  14        6.22       -0.55     18.28 o 
 -15   2  14      331.20      334.79     25.20 o 
 -14   2  14       37.14       54.12     19.28 o 
 -13   2  14      314.18      267.61     22.32 o 
 -12   2  14     1783.47     1604.90     41.05 o 
 -11   2  14      504.04      504.79     31.14 o 
 -10   2  14     3816.25     3729.23     46.46 o 
  -9   2  14      137.08      133.06     12.60 o 
  -8   2  14     1766.99     1559.55     24.85 o 
  -7   2  14     1130.00     1134.87     21.50 o 
  -6   2  14     3296.00     3118.84     35.00 o 
  -5   2  14      469.90      399.08     13.21 o 
  -4   2  14     7163.97     6760.38    114.22 o 
  -3   2  14     6685.24     6599.55     61.69 o 
  -2   2  14     1290.25     1371.14     18.02 o 
  -1   2  14     2351.32     1732.28     28.82 o 
   0   2  14     1025.23     1030.21     16.96 o 
   1   2  14      229.41      213.73     11.59 o 
   2   2  14       60.10       39.18     13.11 o 
   3   2  14        0.16       -3.60      7.25 o 
   4   2  14    12190.08    12522.74    126.85 o 
   5   2  14       41.45       14.93      8.93 o 
   6   2  14     8026.13     8034.32    112.71 o 
   7   2  14     1019.22     1017.32     35.23 o 
   8   2  14      810.57      769.05     22.92 o 
   9   2  14     2602.95     2503.31     44.58 o 
  10   2  14      843.87      842.87     31.62 o 
  11   2  14      382.30      423.31     26.10 o 
  12   2  14       45.85       29.32     17.34 o 
  13   2  14     3801.76     3904.27     82.80 o 
  14   2  14        7.62      -18.71     26.58 o 
  15   2  14      219.74      246.32     46.13 o 
  16   2  14        2.77      -13.54     25.65 o 
  17   2  14      239.33      227.96     36.82 o 
  18   2  14        2.03      -13.24     25.86 o 
 -18   3  14      576.79      633.66     34.01 o 
 -17   3  14        0.58       14.23     18.92 o 
 -16   3  14      759.47      698.07     48.74 o 
 -15   3  14       11.11       26.17     18.70 o 
 -14   3  14      409.13      352.29     25.11 o 
 -13   3  14      183.72      225.21     27.03 o 
 -12   3  14      975.82      961.51     33.06 o 
 -11   3  14        4.02      -21.99     14.66 o 
 -10   3  14     2250.45     1970.22     47.81 o 
  -9   3  14      168.01      147.38     13.06 o 
  -8   3  14      997.67     1160.83     35.07 o 
  -7   3  14      999.73      970.65     22.50 o 
  -6   3  14     1664.17     1724.29     33.19 o 
  -5   3  14        2.46       -6.60      8.97 o 
  -4   3  14     2152.66     2031.44     29.51 o 
  -3   3  14      101.86      117.58      9.30 o 
  -2   3  14     4851.60     4765.92     65.71 o 
  -1   3  14     1145.27     1214.61     30.43 o 
   0   3  14     1058.55      906.76     39.17 o 
   1   3  14     1956.26     1838.21     37.50 o 
   2   3  14      200.57      229.56     16.63 o 
   3   3  14      782.06      694.18     25.98 o 
   4   3  14     5653.45     5661.88     80.16 o 
   5   3  14     2238.61     2110.96     42.29 o 
   6   3  14     2060.88     1711.59     43.53 o 
   7   3  14       76.57      106.67     16.72 o 
   8   3  14      520.12      474.82     24.60 o 
   9   3  14     1086.55     1152.04     35.90 o 
  10   3  14       62.08       59.59     17.14 o 
  11   3  14     1190.14     1208.07     45.93 o 
  12   3  14      278.08      288.62     34.55 o 
  13   3  14      862.61      788.38     38.26 o 
  14   3  14      153.24      150.83     24.64 o 
  15   3  14     1252.85     1329.74     50.19 o 
  16   3  14       41.94       16.78     22.34 o 
  17   3  14      741.75      794.14     43.04 o 
  18   3  14        4.14      -14.27     27.72 o 
 -18   4  14      303.58      335.42     27.70 o 
 -17   4  14      472.73      520.79     40.35 o 
 -16   4  14        7.83        9.46     18.80 o 
 -15   4  14       15.32       -6.31     17.55 o 
 -14   4  14      217.21      223.21     22.81 o 
 -13   4  14       56.07       12.06     16.72 o 
 -12   4  14      501.16      592.80     27.54 o 
 -11   4  14     2714.96     2829.08     77.59 o 
 -10   4  14     3986.62     3969.59     64.01 o 
  -9   4  14      480.41      514.47     24.35 o 
  -8   4  14        3.56       -3.90     10.34 o 
  -7   4  14       53.12       89.53     11.59 o 
  -6   4  14       46.82        9.31      9.90 o 
  -5   4  14     1427.55     1068.58     28.10 o 
  -4   4  14      498.72      450.05     17.57 o 
  -3   4  14     4546.26     4411.23     49.89 o 
  -2   4  14      254.02      284.68     15.25 o 
  -1   4  14     9004.58     9082.92    131.65 o 
   0   4  14       38.14       44.70     13.66 o 
   1   4  14      520.99      558.21     23.59 o 
   2   4  14     2408.16     2041.08     41.06 o 
   3   4  14      390.93      297.02     25.21 o 
   4   4  14     4420.01     4722.03     90.18 o 
   5   4  14     1858.80     2004.22     42.88 o 
   6   4  14     2107.21     1994.42     43.04 o 
   7   4  14        7.63        5.29     15.72 o 
   8   4  14      113.08      109.31     17.60 o 
   9   4  14      220.27      291.47     21.67 o 
  10   4  14      251.26      234.36     27.01 o 
  11   4  14      397.46      372.08     50.78 o 
  12   4  14       63.84       18.65     20.77 o 
  13   4  14     1551.98     1474.24     50.94 o 
  14   4  14      617.63      677.39     75.71 o 
  15   4  14      359.80      349.11     31.95 o 
  16   4  14      221.31      234.72     30.41 o 
  17   4  14      338.54      378.72     34.56 o 
 -17   5  14       50.39       39.82     19.74 o 
 -16   5  14       19.82       22.30     18.68 o 
 -15   5  14       35.69       11.14     17.33 o 
 -14   5  14       11.90       -5.69     16.05 o 
 -13   5  14      993.02      969.57     44.03 o 
 -12   5  14     2655.43     2394.02     92.72 o 
 -11   5  14      105.94       69.11     17.10 o 
 -10   5  14     3631.63     3547.63    189.27 o 
  -9   5  14       48.51       63.78     20.58 o 
  -8   5  14     1104.43      959.71     38.11 o 
  -7   5  14       76.99       47.03     13.14 o 
  -6   5  14     1192.67     1243.35     41.08 o 
  -5   5  14       37.12       31.86     12.51 o 
  -4   5  14       87.68       99.52     15.10 o 
  -3   5  14     3809.64     3662.48     46.79 o 
  -2   5  14     1599.05     1649.21     44.23 o 
  -1   5  14       43.45       74.18     15.72 o 
   0   5  14      246.66      208.07     18.14 o 
   1   5  14       74.56       64.08     15.48 o 
   2   5  14     1992.09     1790.30     85.21 o 
   3   5  14       54.09       79.96     17.04 o 
   4   5  14     6500.85     7010.54     96.89 o 
   5   5  14     4158.24     3982.40     65.21 o 
   6   5  14     3192.68     3161.05    105.81 o 
   7   5  14     2170.04     2179.99     79.50 o 
   8   5  14      307.83      323.37     22.02 o 
   9   5  14      118.15      136.60     23.61 o 
  10   5  14        0.12       34.67     19.62 o 
  11   5  14      173.93      116.01     23.70 o 
  12   5  14      550.29      531.83     51.20 o 
  13   5  14      301.18      332.35     31.31 o 
  14   5  14      926.02      909.06     43.81 o 
  15   5  14      111.14      196.77     28.03 o 
  16   5  14       84.74       68.12     25.70 o 
  17   5  14      202.54      201.59     31.11 o 
 -16   6  14        4.43       -5.31     22.80 o 
 -15   6  14       91.98       18.42     22.76 o 
 -14   6  14       44.08       24.91     36.82 o 
 -13   6  14        3.91        5.92     20.79 o 
 -12   6  14      146.40      107.68     23.97 o 
 -11   6  14      586.53      498.60     66.61 o 
 -10   6  14      112.52       94.95     24.51 o 
  -9   6  14      581.78      566.88     31.93 o 
  -8   6  14      777.84      671.50     41.58 o 
  -7   6  14        1.01      -14.67     16.45 o 
  -6   6  14     1177.24     1405.35     36.17 o 
  -5   6  14       64.33       19.86     12.49 o 
  -4   6  14     1014.34      872.38     26.95 o 
  -3   6  14     3374.38     3006.10     44.77 o 
  -2   6  14      259.04      248.67     14.73 o 
  -1   6  14     1299.46     1257.15     51.94 o 
   0   6  14      204.04      168.18     18.50 o 
   1   6  14      729.72      638.65     26.65 o 
   2   6  14      670.99      564.50     26.82 o 
   3   6  14     1480.72     1443.34     37.79 o 
   4   6  14      698.76      665.58     28.95 o 
   5   6  14     2364.64     2261.15     47.15 o 
   6   6  14     1290.31     1256.26     36.38 o 
   7   6  14     2621.81     2702.34     53.27 o 
   8   6  14      276.70      185.65     19.99 o 
   9   6  14      924.69      853.57     49.44 o 
  10   6  14       21.21       40.07     19.91 o 
  11   6  14        2.06        1.64     20.74 o 
  12   6  14      144.05      122.59     38.68 o 
  13   6  14      480.43      443.04     33.24 o 
  14   6  14        1.14      -10.17     24.62 o 
  15   6  14       39.12        0.00     34.34 o 
  16   6  14       12.40      -21.22     49.13 o 
 -16   7  14       26.69       12.85     24.30 o 
 -15   7  14       42.66       19.59     21.69 o 
 -14   7  14       84.98       37.10     73.85 o 
 -13   7  14      340.32      334.37     31.51 o 
 -12   7  14      571.30      575.79     47.58 o 
 -11   7  14      440.66      432.26     51.30 o 
 -10   7  14      178.29      181.70     24.63 o 
  -9   7  14     1205.60     1084.99    112.94 o 
  -8   7  14       10.98        0.83     18.58 o 
  -7   7  14       71.55       77.35     23.27 o 
  -6   7  14      505.31      569.03     32.65 o 
  -5   7  14     2233.78     2230.29     39.36 o 
  -4   7  14     2953.30     2905.09     45.76 o 
  -3   7  14      984.92      965.30     25.66 o 
  -2   7  14      351.48      274.88     15.82 o 
  -1   7  14      364.73      464.81     42.13 o 
   0   7  14      154.30      198.97     19.47 o 
   1   7  14      104.01      102.50     18.03 o 
   2   7  14      263.57      277.02     21.68 o 
   3   7  14       31.60       14.65     15.68 o 
   4   7  14      792.39      670.38     29.93 o 
   5   7  14     3668.02     4396.28     72.00 o 
   6   7  14       65.53       68.49     17.31 o 
   7   7  14     1314.14     1211.39     40.96 o 
   8   7  14     3335.43     3257.17     74.31 o 
   9   7  14        0.45      -13.47     28.86 o 
  10   7  14     1476.13     1352.36     48.30 o 
  11   7  14       73.41       81.06     24.24 o 
  12   7  14     1352.56     1260.87     48.74 o 
  13   7  14        0.86      -13.50     21.98 o 
  14   7  14      779.35      778.12     42.15 o 
  15   7  14       44.12       31.37     25.50 o 
 -15   8  14       62.44       42.66     29.37 o 
 -14   8  14        5.70      -10.77     21.90 o 
 -13   8  14      504.35      568.51     37.38 o 
 -12   8  14       20.81       -0.55     22.06 o 
 -11   8  14      885.54      899.21     42.20 o 
 -10   8  14        6.75       16.84     21.00 o 
  -9   8  14      314.92      299.29     27.93 o 
  -8   8  14      542.24      510.18     32.39 o 
  -7   8  14       25.11        3.03     18.68 o 
  -6   8  14      697.93      489.04     30.81 o 
  -5   8  14      133.21       77.68     16.42 o 
  -4   8  14      261.29      269.01     18.04 o 
  -3   8  14       79.97       64.08     14.92 o 
  -2   8  14      354.67      293.54     19.35 o 
  -1   8  14      999.62     1115.55     35.99 o 
   0   8  14      181.22      251.69     21.43 o 
   1   8  14     1909.32     1738.63     42.99 o 
   2   8  14      301.50      349.51     23.67 o 
   3   8  14     1688.87     2004.21     45.70 o 
   4   8  14      699.14      550.45     27.29 o 
   5   8  14      513.96      461.07     47.15 o 
   6   8  14       14.90       13.07     16.21 o 
   7   8  14      348.48      432.02     31.02 o 
   8   8  14       58.95       27.39     21.23 o 
   9   8  14      826.47      812.93     78.30 o 
  10   8  14       14.10       25.46     23.04 o 
  11   8  14      102.22       50.71     24.65 o 
  12   8  14        1.06        3.20     22.15 o 
  13   8  14        0.27      -16.22     22.69 o 
  14   8  14      305.24      360.57     34.99 o 
 -13   9  14       23.97       27.96     24.74 o 
 -12   9  14       84.51      128.49     43.13 o 
 -11   9  14     1146.56     1150.81     49.04 o 
 -10   9  14        0.15       -4.40     20.65 o 
  -9   9  14      647.69      653.77     37.13 o 
  -8   9  14      272.07      309.71     34.03 o 
  -7   9  14      461.03      443.37     31.89 o 
  -6   9  14      442.50      461.85     32.01 o 
  -5   9  14      758.59      765.13     44.70 o 
  -4   9  14     1939.76     1942.52     46.73 o 
  -3   9  14     2846.35     2711.29     45.60 o 
  -2   9  14     2237.80     2415.82     45.92 o 
  -1   9  14      377.14      454.32     31.85 o 
   0   9  14      466.32      685.46     53.37 o 
   1   9  14       54.07       29.36     21.21 o 
   2   9  14       84.69      101.00     39.10 o 
   3   9  14      236.41      220.97     21.81 o 
   4   9  14       66.97       56.69     17.33 o 
   5   9  14     1909.93     1684.95     43.41 o 
   6   9  14      197.99      257.52     29.40 o 
   7   9  14     1205.10     1196.66     66.50 o 
   8   9  14     1178.48     1220.71     47.98 o 
   9   9  14        4.98       -3.83     20.96 o 
  10   9  14      716.21      705.08     41.26 o 
  11   9  14      445.02      411.97     35.07 o 
  12   9  14     2126.92     2056.60     93.29 o 
  13   9  14      495.39      572.58     41.30 o 
 -12  10  14      206.99      259.61     31.30 o 
 -11  10  14      188.70      143.21     27.42 o 
 -10  10  14       87.60       75.30     30.30 o 
  -9  10  14      199.35      217.66     28.30 o 
  -8  10  14       62.24       27.10     22.23 o 
  -7  10  14      600.40      638.48     91.02 o 
  -6  10  14      455.15      413.44     68.47 o 
  -5  10  14      695.11      818.68     32.40 o 
  -4  10  14      885.40      898.99     33.97 o 
  -3  10  14      306.07      304.76     30.19 o 
  -2  10  14      354.14      336.13     20.44 o 
  -1  10  14      349.70      388.07     46.96 o 
   0  10  14      181.33      158.81     26.04 o 
   1  10  14      100.87       92.96     23.80 o 
   2  10  14      593.32      515.00     55.13 o 
   3  10  14      580.88      600.39     56.78 o 
   4  10  14      542.78      574.29     37.11 o 
   5  10  14      610.08      585.67     36.32 o 
   6  10  14        2.27        5.78     56.47 o 
   7  10  14      126.64      113.88     26.21 o 
   8  10  14       51.59       62.46     24.21 o 
   9  10  14       64.38       81.36     25.23 o 
  10  10  14      154.84      184.08     39.92 o 
  11  10  14        0.08      -32.53     21.69 o 
  12  10  14      227.12      197.17     31.16 o 
 -10  11  14       15.29       22.85     25.20 o 
  -9  11  14      243.42      225.07     29.39 o 
  -8  11  14       13.38      -11.00     21.56 o 
  -7  11  14       15.26       -9.52     36.72 o 
  -6  11  14        0.32      -34.60     25.13 o 
  -5  11  14     1473.29     1733.54     60.48 o 
  -4  11  14      353.47      351.44     24.51 o 
  -3  11  14     2493.78     2707.17     55.05 o 
  -2  11  14      689.02      603.26     29.15 o 
  -1  11  14     1061.25      868.80     55.64 o 
   0  11  14       17.12      -14.01     21.81 o 
   1  11  14      119.17      128.78     25.12 o 
   2  11  14       48.22       60.97     23.75 o 
   3  11  14      210.81      181.88     26.58 o 
   4  11  14      351.69      357.65     32.37 o 
   5  11  14      131.70      148.27     26.46 o 
   6  11  14       11.99        7.86     29.89 o 
   7  11  14      297.07      360.92     32.89 o 
   8  11  14        1.64      -25.06     20.58 o 
   9  11  14       13.27       17.38     24.78 o 
  10  11  14      228.48      260.79     33.67 o 
  -8  12  14       61.66       65.43     25.09 o 
  -7  12  14        0.19      -20.51     22.12 o 
  -6  12  14        0.13       -5.34     22.34 o 
  -5  12  14       42.99       34.80     18.95 o 
  -4  12  14        0.85      -21.05     17.18 o 
  -3  12  14      383.60      320.33     24.76 o 
  -2  12  14      557.58      617.68     30.07 o 
  -1  12  14      240.81      235.49     22.13 o 
   0  12  14      957.31     1088.69     66.19 o 
   1  12  14       51.31       71.55     24.65 o 
   2  12  14       31.31       -8.91     24.41 o 
   3  12  14      656.58      615.73     39.00 o 
   4  12  14      218.00      228.74     30.27 o 
   5  12  14      367.85      354.82     33.30 o 
   6  12  14      263.66      207.42     30.93 o 
   7  12  14       12.62       -0.98     22.41 o 
  -4  13  14      430.68      492.19     29.89 o 
  -3  13  14      178.99      160.85     21.70 o 
  -2  13  14      563.52      588.96     30.37 o 
  -1  13  14        5.33       12.41     16.32 o 
   0  13  14      187.47      160.52     34.55 o 
   1  13  14       91.49       97.43     37.23 o 
   2  13  14       11.89        4.45     41.48 o 
   3  13  14      170.47      141.60     33.72 o 
 -18   1  15      645.42      686.08     66.82 o 
 -17   1  15        5.47       -8.24     24.69 o 
 -16   1  15      116.44      104.96     21.78 o 
 -15   1  15     2362.66     2197.30     51.26 o 
 -14   1  15       30.88       57.23     20.49 o 
 -13   1  15      907.01      869.42     36.32 o 
 -12   1  15     2432.72     2624.79     52.10 o 
 -11   1  15      300.04      364.02     15.71 o 
 -10   1  15     5372.10     5340.39     54.62 o 
  -9   1  15       15.05       17.41     10.06 o 
  -8   1  15     2412.19     2333.14     32.95 o 
  -7   1  15       66.76       64.92      9.99 o 
  -6   1  15     3728.88     3888.04     62.68 o 
  -5   1  15      698.44      525.55     15.54 o 
  -4   1  15     5966.88     5370.83     50.08 o 
  -3   1  15     5066.03     5309.26     49.18 o 
  -2   1  15     4768.25     4803.65     45.00 o 
  -1   1  15     1318.37     1638.24     19.75 o 
   0   1  15     4416.95     4319.84     34.40 o 
   1   1  15     3447.69     3606.19     34.71 o 
   2   1  15     1461.53     1403.73     25.14 o 
   3   1  15      768.05      704.53     18.95 o 
   4   1  15    15608.67    15601.55    155.90 o 
   5   1  15      859.59      717.71     21.83 o 
   6   1  15     6083.54     5978.90     69.43 o 
   7   1  15     2214.05     2020.48     55.12 o 
   8   1  15     1013.23      961.60     26.07 o 
   9   1  15     2173.45     2094.39     42.31 o 
  10   1  15      769.41      701.74     24.13 o 
  11   1  15     3003.20     3078.91     48.31 o 
  12   1  15       89.30       92.10     20.44 o 
  13   1  15     8224.61     8498.74    118.74 o 
  14   1  15       82.20      156.52     25.12 o 
  15   1  15        5.93        3.41     33.10 o 
  16   1  15      645.14      707.66     50.68 o 
  17   1  15       93.48      105.29     31.03 o 
  18   1  15      157.51      164.45     34.75 o 
 -18   2  15      456.45      443.71     38.28 o 
 -17   2  15      600.08      540.98     31.24 o 
 -16   2  15      723.39      842.64     36.98 o 
 -15   2  15      965.43      883.38     35.04 o 
 -14   2  15      909.65      773.41     33.42 o 
 -13   2  15     1010.97     1014.59     35.58 o 
 -12   2  15      528.82      492.31     25.46 o 
 -11   2  15     3571.76     3609.05     61.12 o 
 -10   2  15      368.38      396.49     17.00 o 
  -9   2  15       11.81        3.78     10.72 o 
  -8   2  15      224.61      235.94     12.78 o 
  -7   2  15      428.90      418.73     14.41 o 
  -6   2  15      571.87      497.47     16.04 o 
  -5   2  15      148.06      163.61     10.72 o 
  -4   2  15     2468.13     2314.85     33.01 o 
  -3   2  15     3173.98     3084.83     33.26 o 
  -2   2  15     5001.04     5263.18     52.97 o 
  -1   2  15    15024.10    15094.43    109.88 o 
   0   2  15       50.99       20.34      8.41 o 
   1   2  15     1528.57     1541.54     39.83 o 
   2   2  15     2045.82     1970.36     49.72 o 
   3   2  15     2315.32     2114.07     43.19 o 
   4   2  15       29.06        1.87     12.95 o 
   5   2  15     1653.24     1476.44     39.95 o 
   6   2  15      263.85      235.29     31.57 o 
   7   2  15      150.76      153.89     17.41 o 
   8   2  15       96.16       46.18     16.21 o 
   9   2  15     1215.93     1166.99     34.91 o 
  10   2  15        9.65       14.15     16.23 o 
  11   2  15      762.18      790.08     36.25 o 
  12   2  15        3.98       -3.71     17.11 o 
  13   2  15     2699.59     2703.63     67.50 o 
  14   2  15       18.31       12.42     21.56 o 
  15   2  15     2288.64     2361.85     64.97 o 
  16   2  15      152.69      171.48     39.72 o 
  17   2  15      170.32      180.79     33.51 o 
 -18   3  15      135.87      186.94     25.71 o 
 -17   3  15      334.21      340.98     27.36 o 
 -16   3  15        0.75       20.95     19.67 o 
 -15   3  15       42.23       36.35     18.70 o 
 -14   3  15      416.81      436.69     26.25 o 
 -13   3  15       15.41        2.65     16.43 o 
 -12   3  15     1473.19     1429.00     61.77 o 
 -11   3  15      148.16      112.01     17.83 o 
 -10   3  15     1916.01     1970.23     49.75 o 
  -9   3  15      195.76      153.72     13.35 o 
  -8   3  15      266.24      218.75     13.76 o 
  -7   3  15      572.20      545.40     18.91 o 
  -6   3  15       54.37       73.96     15.88 o 
  -5   3  15     2082.90     2011.04     30.58 o 
  -4   3  15        2.73      -14.76      9.84 o 
  -3   3  15     7886.58     7864.23     77.10 o 
  -2   3  15     1052.56      829.26     20.29 o 
  -1   3  15     1115.08     1043.28     21.47 o 
   0   3  15      483.76      507.28     23.35 o 
   1   3  15      410.53      339.09     19.50 o 
   2   3  15     1944.67     1531.06     35.77 o 
   3   3  15     1250.71     1212.44     32.59 o 
   4   3  15     2851.90     2839.15     51.14 o 
   5   3  15      817.54      683.35     27.79 o 
   6   3  15     4116.31     3878.67     63.22 o 
   7   3  15     3915.76     3942.21     64.59 o 
   8   3  15        4.03      -21.11     14.07 o 
   9   3  15      373.33      369.13     23.10 o 
  10   3  15      139.66      103.17     24.85 o 
  11   3  15     1345.90     1244.49     73.58 o 
  12   3  15      645.00      660.16     36.80 o 
  13   3  15     1235.00     1317.55     48.08 o 
  14   3  15      824.76      796.83     41.00 o 
  15   3  15      187.89      207.92     26.88 o 
  16   3  15      173.95      171.79     40.03 o 
  17   3  15      421.43      505.99     37.28 o 
 -17   4  15        5.84       14.25     19.87 o 
 -16   4  15      172.04      203.49     23.79 o 
 -15   4  15       15.17       37.05     19.13 o 
 -14   4  15      288.86      310.61     25.09 o 
 -13   4  15       32.44       48.11     24.30 o 
 -12   4  15     1099.86     1033.84     33.75 o 
 -11   4  15       22.20       15.62     16.18 o 
 -10   4  15     3797.03     3614.47    105.45 o 
  -9   4  15       77.82       75.13     16.24 o 
  -8   4  15     1709.13     1601.14     73.53 o 
  -7   4  15      846.47      830.60     24.64 o 
  -6   4  15     2707.29     2718.09     51.18 o 
  -5   4  15       37.42       64.17     13.21 o 
  -4   4  15      272.88      292.87     19.19 o 
  -3   4  15       60.14       87.21     11.63 o 
  -2   4  15     1790.52     1522.32     40.55 o 
  -1   4  15      636.86      618.54     25.82 o 
   0   4  15      827.02      715.21     35.91 o 
   1   4  15       18.28       -0.78     12.78 o 
   2   4  15     2186.11     2092.32     43.42 o 
   3   4  15      121.27       77.37     16.18 o 
   4   4  15     7638.94     7535.00    102.22 o 
   5   4  15     1282.90     1257.88     45.78 o 
   6   4  15     5920.98     5882.76     85.15 o 
   7   4  15      303.97      320.82     21.71 o 
   8   4  15     2221.90     2057.98     45.18 o 
   9   4  15      472.84      448.85     24.29 o 
  10   4  15      241.62      224.79     21.11 o 
  11   4  15      457.63      414.49     30.45 o 
  12   4  15      405.82      461.03     34.13 o 
  13   4  15      324.60      352.72     31.21 o 
  14   4  15      223.91      282.13     29.42 o 
  15   4  15      276.86      325.62     31.96 o 
  16   4  15        9.84      -17.10     37.96 o 
  17   4  15      307.99      361.63     34.84 o 
 -17   5  15      394.35      483.28     46.34 o 
 -16   5  15       43.62       19.00     22.86 o 
 -15   5  15       27.98      -13.31     21.08 o 
 -14   5  15       42.37       15.80     20.84 o 
 -13   5  15       35.19       31.65     21.84 o 
 -12   5  15       99.36      100.95     22.56 o 
 -11   5  15      637.44      763.24     37.52 o 
 -10   5  15       38.88       57.35     21.93 o 
  -9   5  15      652.17      713.19     88.74 o 
  -8   5  15     1091.05     1033.38     39.48 o 
  -7   5  15      142.56      131.69     15.71 o 
  -6   5  15     2182.65     1896.13     36.06 o 
  -5   5  15      291.85      214.19     15.99 o 
  -4   5  15     2263.97     2375.55     35.52 o 
  -3   5  15     2872.11     3114.63     41.34 o 
  -2   5  15      331.40      275.47     18.51 o 
  -1   5  15     2106.88     2173.53     45.07 o 
   0   5  15       69.16       33.53     15.53 o 
   1   5  15      469.53      523.33     50.91 o 
   2   5  15     2158.51     2208.64     45.39 o 
   3   5  15       85.47      110.34     17.59 o 
   4   5  15     4976.16     4832.28     74.54 o 
   5   5  15       28.09       51.59     16.67 o 
   6   5  15     2007.26     1968.64     43.88 o 
   7   5  15      277.11      280.66     21.61 o 
   8   5  15       10.33       23.62     16.44 o 
   9   5  15     1003.94      896.93     32.25 o 
  10   5  15       18.60       -8.70     19.32 o 
  11   5  15      128.54       93.49     21.98 o 
  12   5  15       52.38       43.62     26.06 o 
  13   5  15      961.03      948.54     43.44 o 
  14   5  15      298.34      284.08     43.34 o 
  15   5  15       13.32        7.80     34.24 o 
  16   5  15       52.77       16.48     24.35 o 
 -16   6  15        2.63      -27.36     21.61 o 
 -15   6  15       18.58        9.99     21.76 o 
 -14   6  15       26.01       21.24     22.67 o 
 -13   6  15       52.50       61.94     22.50 o 
 -12   6  15      916.05      848.91     39.46 o 
 -11   6  15      465.38      451.41     45.30 o 
 -10   6  15      862.20      787.31     38.37 o 
  -9   6  15      157.76      111.90     22.00 o 
  -8   6  15      297.83      191.06     26.79 o 
  -7   6  15        7.72        1.73     17.90 o 
  -6   6  15      261.95      262.28     20.51 o 
  -5   6  15      319.14      262.03     17.57 o 
  -4   6  15      976.79      810.72     22.62 o 
  -3   6  15      418.73      269.40     15.03 o 
  -2   6  15     1192.28     1389.85     27.67 o 
  -1   6  15      721.06      625.38     28.61 o 
   0   6  15       19.99        5.66     20.93 o 
   1   6  15       83.52       87.46     16.81 o 
   2   6  15     1202.87     1266.13     36.54 o 
   3   6  15       40.33       21.65     16.17 o 
   4   6  15     2244.99     2086.71     45.83 o 
   5   6  15     2733.58     2982.07    121.16 o 
   6   6  15      380.14      383.35     24.04 o 
   7   6  15      122.97      137.83     19.21 o 
   8   6  15        0.84      -16.52     15.48 o 
   9   6  15       30.79       23.11     25.65 o 
  10   6  15      141.55      110.13     22.73 o 
  11   6  15        8.94        9.83     21.30 o 
  12   6  15     1118.80     1107.09     50.16 o 
  13   6  15       79.61       80.35     35.79 o 
  14   6  15      469.98      548.26     37.77 o 
  15   6  15      114.24      134.50     26.98 o 
  16   6  15       11.74      -32.90     22.80 o 
 -15   7  15        2.97      -30.71     20.96 o 
 -14   7  15      116.51      106.19     26.33 o 
 -13   7  15      693.56      636.19     37.66 o 
 -12   7  15       24.04        0.39     19.37 o 
 -11   7  15      719.53      662.90     38.27 o 
 -10   7  15      211.42      222.48     50.06 o 
  -9   7  15     1715.28     1534.62     66.71 o 
  -8   7  15     1679.52     1626.32     83.78 o 
  -7   7  15      599.90      629.34     34.90 o 
  -6   7  15     1664.73     1876.22     51.71 o 
  -5   7  15        2.31        4.47     12.67 o 
  -4   7  15     1480.13     1440.15     29.26 o 
  -3   7  15       45.05       27.27     11.74 o 
  -2   7  15     1541.58     1681.37     31.25 o 
  -1   7  15     1104.07     1212.31     40.40 o 
   0   7  15        3.30       -2.44     15.34 o 
   1   7  15       18.36       25.99     15.91 o 
   2   7  15      553.60      556.74     30.94 o 
   3   7  15     2388.15     2540.58     52.22 o 
   4   7  15     1282.61     1183.61     36.05 o 
   5   7  15      651.93      648.33     29.17 o 
   6   7  15       36.60       63.04     17.13 o 
   7   7  15      633.43      779.85     31.70 o 
   8   7  15        6.07       17.32     21.65 o 
   9   7  15     1122.86     1117.81     45.13 o 
  10   7  15      116.07       73.59     24.09 o 
  11   7  15       15.48        7.90     44.16 o 
  12   7  15        7.13       -3.24     25.44 o 
  13   7  15      299.64      262.03     38.06 o 
  14   7  15      367.68      312.60     33.29 o 
  15   7  15       98.79       70.18     27.00 o 
 -14   8  15       87.60       34.61     25.10 o 
 -13   8  15      579.62      515.55     35.88 o 
 -12   8  15        2.82       -9.27     21.14 o 
 -11   8  15     3311.60     3566.82    100.53 o 
 -10   8  15     1129.43      921.20     41.67 o 
  -9   8  15      545.27      596.07     34.59 o 
  -8   8  15      447.65      492.92     32.47 o 
  -7   8  15       45.24       25.01     21.51 o 
  -6   8  15      971.83      954.45     77.47 o 
  -5   8  15      514.81      533.83     25.69 o 
  -4   8  15     4337.08     4429.44     61.50 o 
  -3   8  15       14.04       11.23     13.11 o 
  -2   8  15     2259.90     2264.92     37.55 o 
  -1   8  15     2920.84     2986.93     61.41 o 
   0   8  15     1400.77     1453.81     39.64 o 
   1   8  15      505.40      506.57     36.52 o 
   2   8  15     2281.44     2288.04     50.16 o 
   3   8  15     2070.58     2022.32     46.85 o 
   4   8  15     1861.13     1872.93     64.56 o 
   5   8  15     6091.14     6066.98     92.99 o 
   6   8  15     3868.71     4290.11     73.26 o 
   7   8  15      496.37      598.31     62.26 o 
   8   8  15     2752.45     2671.02     68.58 o 
   9   8  15       28.63       67.85     37.75 o 
  10   8  15     1171.43     1292.40     79.54 o 
  11   8  15        1.09      -26.17     22.02 o 
  12   8  15     2014.57     2012.09     74.06 o 
  13   8  15      279.11      292.04     33.33 o 
  14   8  15      180.39      190.28     70.44 o 
 -13   9  15       25.07       16.14     22.50 o 
 -12   9  15       82.69       24.42     24.01 o 
 -11   9  15      171.44      153.01     31.65 o 
 -10   9  15      150.48      149.68     56.68 o 
  -9   9  15       31.57       28.91     20.73 o 
  -8   9  15        0.99       -2.11     19.79 o 
  -7   9  15      214.92      212.23     25.87 o 
  -6   9  15      743.03      825.55     55.13 o 
  -5   9  15      182.33      203.20     20.06 o 
  -4   9  15     1724.25     1501.76     73.76 o 
  -3   9  15       52.71       37.51     14.78 o 
  -2   9  15      206.38      222.06     17.82 o 
  -1   9  15        1.38        1.01     20.89 o 
   0   9  15       27.27       20.61     21.86 o 
   1   9  15       50.34       41.16     18.15 o 
   2   9  15      306.99      253.29     22.67 o 
   3   9  15      339.03      380.71     24.84 o 
   4   9  15      106.87      144.25     29.53 o 
   5   9  15        2.05        4.22     17.22 o 
   6   9  15      121.73       62.98     24.37 o 
   7   9  15       20.95        9.29     29.99 o 
   8   9  15      228.21      227.27     30.02 o 
   9   9  15       13.74        6.87     23.29 o 
  10   9  15      175.91      252.62     62.06 o 
  11   9  15       50.06       65.98     30.51 o 
  12   9  15      447.47      480.21     86.67 o 
  13   9  15        2.01       10.17     34.96 o 
 -11  10  15      429.38      478.42     37.79 o 
 -10  10  15        2.18       15.12     24.03 o 
  -9  10  15      468.83      500.32     59.06 o 
  -8  10  15        1.12      -30.48     20.32 o 
  -7  10  15       38.63       29.80     29.27 o 
  -6  10  15       33.63       46.69     21.28 o 
  -5  10  15      714.08      702.78     30.93 o 
  -4  10  15      894.56      923.52     62.33 o 
  -3  10  15     2046.44     2161.07     56.08 o 
  -2  10  15      749.64      720.01     30.57 o 
  -1  10  15      490.57      487.26     32.15 o 
   0  10  15       80.21      104.49     23.95 o 
   1  10  15       73.05       93.96     30.10 o 
   2  10  15      219.60      236.78     27.96 o 
   3  10  15      271.99      333.88     31.78 o 
   4  10  15      107.55      119.37     26.38 o 
   5  10  15     1256.85     1299.18     54.51 o 
   6  10  15      532.87      548.03     43.85 o 
   7  10  15      353.63      387.43     34.00 o 
   8  10  15      218.58      259.05     30.34 o 
   9  10  15      212.66      179.03     29.82 o 
  10  10  15      368.89      295.41     63.20 o 
  11  10  15      316.98      312.04     53.58 o 
  -9  11  15       16.63       27.57     23.47 o 
  -8  11  15       54.43       34.04     22.94 o 
  -7  11  15       12.27       -0.98     47.47 o 
  -6  11  15      186.35      143.56     37.75 o 
  -5  11  15        7.61      -14.00     17.50 o 
  -4  11  15      255.95      232.37     26.78 o 
  -3  11  15       95.96       77.03     18.94 o 
  -2  11  15       86.12      119.90     18.22 o 
  -1  11  15      146.31      137.70     22.85 o 
   0  11  15      284.62      313.69     31.72 o 
   1  11  15      332.46      339.09     32.08 o 
   2  11  15       15.71      -22.34     22.34 o 
   3  11  15      721.61      709.45     41.20 o 
   4  11  15       41.45       13.10     23.19 o 
   5  11  15      307.65      236.53     43.54 o 
   6  11  15      193.11      182.05     29.27 o 
   7  11  15       48.62       56.96     34.44 o 
   8  11  15        0.23      -20.32     23.11 o 
   9  11  15        9.56      -26.01     23.61 o 
  -7  12  15       59.20       43.50     34.24 o 
  -6  12  15       14.24       -4.21     21.40 o 
  -5  12  15      295.98      304.11     51.10 o 
  -4  12  15       94.45       62.45     18.73 o 
  -3  12  15      331.06      357.97     37.18 o 
  -2  12  15      121.08       87.65     17.89 o 
  -1  12  15      147.63      183.26     26.57 o 
   0  12  15        0.08      -26.68     28.75 o 
   1  12  15        0.08      -33.09     22.06 o 
   2  12  15       43.63       58.59     24.82 o 
   3  12  15       85.72      109.28     27.38 o 
   4  12  15       37.47       20.49     22.81 o 
   5  12  15      544.67      618.52     40.31 o 
   6  12  15      132.65      156.18     29.77 o 
   0  13  15      652.73      611.45     29.78 o 
 -18   0  16      132.16      238.51     43.85 o 
 -17   0  16       45.04       18.41     37.23 o 
 -16   0  16     1385.98     1285.21     70.33 o 
 -15   0  16     2990.78     3029.44    105.70 o 
 -14   0  16       26.28       31.62     22.91 o 
 -13   0  16      452.75      454.35     32.45 o 
 -12   0  16     1745.92     1861.38     61.08 o 
 -11   0  16       62.34       64.77     16.65 o 
 -10   0  16     1664.93     1640.42     49.45 o 
  -9   0  16       40.91       12.17     14.67 o 
  -8   0  16     4007.36     4099.17     62.59 o 
  -7   0  16     2071.16     2286.26     42.72 o 
  -6   0  16     2602.78     2444.79     43.62 o 
  -5   0  16     6741.44     6719.46    125.23 o 
  -4   0  16     1562.28     1584.77     32.93 o 
  -3   0  16     9149.79     8951.57    219.02 o 
  -2   0  16     1708.36     1729.67     32.72 o 
  -1   0  16      561.08      441.88     19.01 o 
   0   0  16    10306.67    10090.82    100.38 o 
   1   0  16     1024.75     1010.42     61.54 o 
   2   0  16       19.08       22.03     13.24 o 
   3   0  16      160.68      173.79     33.30 o 
   4   0  16     8670.66     8800.12    240.27 o 
   5   0  16      785.66      721.16     51.61 o 
   6   0  16     4678.10     4628.97     82.05 o 
   7   0  16     1129.44     1108.16     36.89 o 
   8   0  16     2513.99     2660.64     58.61 o 
   9   0  16      180.72      155.71     33.61 o 
  10   0  16      430.12      445.12     29.00 o 
  11   0  16     6575.17     6484.96    113.05 o 
  12   0  16      173.45      171.67     32.37 o 
  13   0  16     6790.65     7582.60    197.96 o 
  14   0  16        1.40      -29.37     34.96 o 
 -18   1  16      208.07      222.89     37.96 o 
 -17   1  16      494.14      462.78     90.50 o 
 -16   1  16        1.67       16.75     20.09 o 
 -15   1  16      476.95      426.54     27.40 o 
 -14   1  16      391.81      441.55     27.17 o 
 -13   1  16      208.70      158.84     20.05 o 
 -12   1  16        0.31      -17.27     19.67 o 
 -11   1  16      930.13      894.68     22.00 o 
 -10   1  16      274.65      292.92     14.54 o 
  -9   1  16        6.97       11.15     10.19 o 
  -8   1  16      321.08      275.45     13.53 o 
  -7   1  16      378.98      342.94     13.77 o 
  -6   1  16      847.74      793.00     18.88 o 
  -5   1  16      352.75      393.80     13.34 o 
  -4   1  16      293.11      304.13     11.99 o 
  -3   1  16     2780.96     2583.62     47.40 o 
  -2   1  16      922.40      830.39     16.83 o 
  -1   1  16     5883.29     6088.58     50.72 o 
   0   1  16      651.02      759.57     20.55 o 
   1   1  16     3583.79     3531.53     34.75 o 
   2   1  16     1056.51     1118.71     23.20 o 
   3   1  16     1893.22     1732.49     29.55 o 
   4   1  16        6.63       -9.18      9.01 o 
   5   1  16      613.46      679.37     20.17 o 
   6   1  16        1.72       -1.85     10.40 o 
   7   1  16       79.16      102.54     16.60 o 
   8   1  16        0.84       -8.48     14.38 o 
   9   1  16       45.06       20.49     15.50 o 
  10   1  16      104.14      117.15     18.80 o 
  11   1  16       61.01       54.60     18.09 o 
  12   1  16      282.38      260.57     23.27 o 
  13   1  16      364.11      358.38     25.61 o 
  14   1  16       12.51      -30.08     20.05 o 
  15   1  16      501.92      577.26     36.08 o 
  16   1  16      251.09      207.07     33.92 o 
  17   1  16        0.43       24.20     26.27 o 
 -17   2  16        8.57       20.90     19.51 o 
 -16   2  16      122.37      111.33     22.30 o 
 -15   2  16      975.37      949.69     37.05 o 
 -14   2  16      269.53      251.52     23.44 o 
 -13   2  16      683.66      780.29     32.95 o 
 -12   2  16     2917.42     3177.03     89.49 o 
 -11   2  16     1189.47     1219.43     33.35 o 
 -10   2  16     1205.96     1270.08     27.02 o 
  -9   2  16      458.81      457.11     17.79 o 
  -8   2  16       24.88       19.97      9.91 o 
  -7   2  16        2.56        4.44      9.34 o 
  -6   2  16       10.64        8.61      9.35 o 
  -5   2  16     2915.70     2729.53     32.64 o 
  -4   2  16       68.00       66.37      9.59 o 
  -3   2  16     7165.33     7419.92     79.17 o 
  -2   2  16     1300.54     1360.72     21.31 o 
  -1   2  16      164.14      130.83     18.52 o 
   0   2  16       17.69        5.46      9.79 o 
   1   2  16     2717.10     2451.22     45.20 o 
   2   2  16      239.13      220.22     17.35 o 
   3   2  16     1899.77     1708.22     37.95 o 
   4   2  16     3248.21     2999.65     52.51 o 
   5   2  16     2259.77     1979.84     52.27 o 
   6   2  16      408.24      418.90     23.11 o 
   7   2  16     1314.93     1323.32     36.39 o 
   8   2  16      191.02      184.17     21.42 o 
   9   2  16      158.39      141.71     18.93 o 
  10   2  16       16.58      -13.14     15.87 o 
  11   2  16      592.99      665.10     29.75 o 
  12   2  16     1567.41     1522.19     48.38 o 
  13   2  16     1599.22     1643.85     52.93 o 
  14   2  16      320.17      274.97     33.61 o 
  15   2  16      167.08      177.63     27.13 o 
  16   2  16      192.15      219.41     28.73 o 
  17   2  16      260.44      315.25     39.92 o 
 -17   3  16       45.00       39.56     20.97 o 
 -16   3  16      255.46      278.93     25.17 o 
 -15   3  16        5.86        7.25     18.53 o 
 -14   3  16      181.30      191.25     27.92 o 
 -13   3  16       78.53       56.06     18.77 o 
 -12   3  16      440.25      395.54     24.95 o 
 -11   3  16      131.18      171.27     18.83 o 
 -10   3  16        1.59       -1.91     13.11 o 
  -9   3  16     1014.67     1164.74     25.75 o 
  -8   3  16      727.85      586.42     19.93 o 
  -7   3  16     1739.01     1593.38     28.38 o 
  -6   3  16      440.68      448.10     20.62 o 
  -5   3  16     1533.45     1425.58     30.41 o 
  -4   3  16     1634.89     1540.74     34.90 o 
  -3   3  16     7652.60     7944.06     78.50 o 
  -2   3  16     1238.77     1152.70     23.70 o 
  -1   3  16     6237.60     6158.88     63.91 o 
   0   3  16      154.11      123.32     16.13 o 
   1   3  16     3293.70     3103.27     53.92 o 
   2   3  16      658.49      510.30     25.50 o 
   3   3  16     1473.88     1489.83     37.08 o 
   4   3  16      776.01      780.63     29.16 o 
   5   3  16      768.80      703.44     28.34 o 
   6   3  16      493.71      448.49     28.67 o 
   7   3  16        3.07       -5.45     20.98 o 
   8   3  16      415.52      449.17     27.52 o 
   9   3  16     1067.44     1115.10     35.02 o 
  10   3  16      220.12      203.24     21.19 o 
  11   3  16      795.16      776.73     32.22 o 
  12   3  16      341.96      337.20     31.96 o 
  13   3  16     1622.96     1804.69     55.69 o 
  14   3  16      114.16      124.31     26.21 o 
  15   3  16      460.29      526.12     35.79 o 
  16   3  16        5.48        7.53     21.70 o 
  17   3  16      128.58      110.06     26.28 o 
 -17   4  16      456.97      498.05     30.83 o 
 -16   4  16       17.03       12.84     20.29 o 
 -15   4  16       46.87       54.65     19.49 o 
 -14   4  16      451.98      495.68     28.31 o 
 -13   4  16       55.27       41.54     17.91 o 
 -12   4  16      743.38      611.80     28.53 o 
 -11   4  16        3.35       -7.11     19.11 o 
 -10   4  16     1059.99     1129.01     41.64 o 
  -9   4  16      202.28      166.91     19.37 o 
  -8   4  16     1045.26      862.79     28.57 o 
  -7   4  16       43.97        5.21     12.65 o 
  -6   4  16     2474.03     2656.26     47.50 o 
  -5   4  16      898.66     1024.01     27.50 o 
  -4   4  16     3845.01     3668.69     51.58 o 
  -3   4  16     1337.24     1201.34     25.13 o 
  -2   4  16     5424.00     5252.62     57.83 o 
  -1   4  16      751.01      711.19     20.63 o 
   0   4  16      407.49      437.43     26.80 o 
   1   4  16      527.62      503.97     34.80 o 
   2   4  16     2017.06     2022.46     42.88 o 
   3   4  16     1497.25     1424.18     41.70 o 
   4   4  16     3527.30     3338.69     59.43 o 
   5   4  16     2753.51     2878.82     53.79 o 
   6   4  16        4.22      -21.69     14.46 o 
   7   4  16     1585.88     1504.69     39.12 o 
   8   4  16     1557.71     1597.04     41.16 o 
   9   4  16       87.20       29.53     19.37 o 
  10   4  16     1103.62     1032.17     35.02 o 
  11   4  16      624.49      633.83     73.12 o 
  12   4  16     1943.64     2041.82     59.21 o 
  13   4  16      347.55      329.30     31.00 o 
  14   4  16      869.05      854.76     41.55 o 
  15   4  16        2.27       -6.85     21.77 o 
  16   4  16       30.92       -7.09     70.85 o 
 -16   5  16       11.15      -31.34     20.89 o 
 -15   5  16        0.69      -11.18     21.52 o 
 -14   5  16       25.23       13.18     33.61 o 
 -13   5  16       55.76       26.64     21.97 o 
 -12   5  16      705.17      769.04     38.99 o 
 -11   5  16      701.98      662.35     34.73 o 
 -10   5  16      877.51      687.13     34.96 o 
  -9   5  16       44.49       57.56     20.40 o 
  -8   5  16      789.15      880.04     31.66 o 
  -7   5  16       11.05       21.96     12.99 o 
  -6   5  16       55.01       19.42     14.90 o 
  -5   5  16      130.92      151.44     15.64 o 
  -4   5  16     3595.40     3605.79     46.17 o 
  -3   5  16       40.87       43.90     13.92 o 
  -2   5  16     2669.30     2570.99     36.80 o 
  -1   5  16       13.76       -4.41     13.88 o 
   0   5  16     1584.59     1555.94     97.41 o 
   1   5  16      126.96      127.20     18.37 o 
   2   5  16     2784.53     3118.30     56.29 o 
   3   5  16     2395.01     2110.24     52.83 o 
   4   5  16     3046.05     2947.57     62.57 o 
   5   5  16     4633.85     4920.47     77.21 o 
   6   5  16     1692.71     1715.57     46.10 o 
   7   5  16      447.05      418.45     35.74 o 
   8   5  16     1936.55     1960.46     45.60 o 
   9   5  16      186.62      177.76     20.10 o 
  10   5  16       48.24       22.34     20.78 o 
  11   5  16       66.01       44.33     22.35 o 
  12   5  16      817.38      839.99     41.85 o 
  13   5  16      423.84      493.49     35.34 o 
  14   5  16      117.32      167.94     35.68 o 
  15   5  16      221.50      234.34     52.85 o 
  16   5  16       38.76       57.39     25.26 o 
 -15   6  16      180.45      152.30     28.19 o 
 -14   6  16      109.91       67.38     23.77 o 
 -13   6  16      348.07      377.47     32.25 o 
 -12   6  16      255.06      257.61     64.85 o 
 -11   6  16     1000.56     1014.63     74.06 o 
 -10   6  16      481.93      470.55     38.06 o 
  -9   6  16     3367.31     3341.64     73.48 o 
  -8   6  16      302.73      345.23     47.16 o 
  -7   6  16     1049.72     1018.11     39.67 o 
  -6   6  16      621.25      598.88     24.17 o 
  -5   6  16      538.58      660.57     24.89 o 
  -4   6  16     1593.26     1584.79     36.58 o 
  -3   6  16     3250.28     3262.57     43.94 o 
  -2   6  16       15.37       -2.02     11.09 o 
  -1   6  16       48.43       41.63     15.91 o 
   0   6  16        2.39      -22.05     14.70 o 
   1   6  16      113.55       99.80     17.34 o 
   2   6  16     2149.24     2196.30     82.13 o 
   3   6  16     1886.37     1885.17     44.18 o 
   4   6  16     4167.33     4366.84     71.38 o 
   5   6  16        7.21       -6.75     16.81 o 
   6   6  16     1810.49     1699.00     42.81 o 
   7   6  16     1887.12     1820.03     44.46 o 
   8   6  16       96.66      115.39     19.23 o 
   9   6  16      992.67      989.95     42.59 o 
  10   6  16      128.35      187.95     25.56 o 
  11   6  16        6.26        6.24     21.93 o 
  12   6  16      242.23      318.81     48.61 o 
  13   6  16      513.47      506.83     34.95 o 
  14   6  16      300.03      306.46     32.99 o 
  15   6  16       75.61       86.63     52.44 o 
 -15   7  16        4.62      -32.28     21.52 o 
 -14   7  16       55.65       44.27     23.29 o 
 -13   7  16      532.50      551.93     37.52 o 
 -12   7  16      156.19      142.71     32.06 o 
 -11   7  16      630.34      732.15     38.69 o 
 -10   7  16     1068.73      959.42     42.50 o 
  -9   7  16      163.15      148.47     24.48 o 
  -8   7  16       16.94       39.01     19.45 o 
  -7   7  16      322.04      225.25     32.17 o 
  -6   7  16      106.06       99.46     20.17 o 
  -5   7  16       48.48       40.89     19.40 o 
  -4   7  16     1964.09     2044.68     34.85 o 
  -3   7  16      299.06      367.21     17.46 o 
  -2   7  16        1.10       -8.46     10.95 o 
  -1   7  16     2806.94     2640.18     52.80 o 
   0   7  16      665.63      708.09     31.59 o 
   1   7  16      221.08      211.14     20.65 o 
   2   7  16     2810.11     2802.21     55.54 o 
   3   7  16      345.76      387.76     44.93 o 
   4   7  16     2421.04     2322.34     50.24 o 
   5   7  16      986.83      755.70     31.72 o 
   6   7  16     2774.95     2960.24     57.90 o 
   7   7  16        7.27       15.20     16.28 o 
   8   7  16     1765.84     1673.55     54.35 o 
   9   7  16      171.15      175.71     28.96 o 
  10   7  16      849.34      866.45     41.40 o 
  11   7  16      846.14      764.49     41.91 o 
  12   7  16      589.59      634.20     45.20 o 
  13   7  16     1503.24     1520.76     56.08 o 
  14   7  16        2.83       10.39     22.73 o 
 -14   8  16       77.77       59.67     25.03 o 
 -13   8  16      166.75      120.63     27.04 o 
 -12   8  16       90.60       96.08     25.43 o 
 -11   8  16      461.64      441.41     34.51 o 
 -10   8  16       16.37        6.44     28.96 o 
  -9   8  16      203.98      195.47     33.41 o 
  -8   8  16      503.76      537.05     33.20 o 
  -7   8  16       78.90       40.14     20.94 o 
  -6   8  16      882.81     1000.09     40.66 o 
  -5   8  16       31.35       37.72     16.25 o 
  -4   8  16     1200.80     1230.59     35.44 o 
  -3   8  16       95.99      100.00     14.77 o 
  -2   8  16      516.11      523.66     19.86 o 
  -1   8  16      108.76      100.19     18.06 o 
   0   8  16       27.42       45.16     29.48 o 
   1   8  16        2.21      -11.78     16.52 o 
   2   8  16       76.22       58.38     17.83 o 
   3   8  16        0.59       -7.72     16.07 o 
   4   8  16      720.23      814.68     33.64 o 
   5   8  16       44.30       49.12     18.50 o 
   6   8  16      135.89      123.68     20.39 o 
   7   8  16       85.81      109.95     25.59 o 
   8   8  16       23.01       21.20     22.99 o 
   9   8  16      470.72      467.62     35.43 o 
  10   8  16       67.59       68.11     24.24 o 
  11   8  16       55.84       19.97     24.51 o 
  12   8  16      275.86      341.96     34.89 o 
  13   8  16       29.37       63.57     27.46 o 
 -12   9  16      251.37      264.33     31.29 o 
 -11   9  16     2489.31     2586.14     98.05 o 
 -10   9  16     1051.34     1155.14     48.48 o 
  -9   9  16      420.58      506.61     62.26 o 
  -8   9  16      304.70      258.96     28.61 o 
  -7   9  16       75.74       42.36     36.41 o 
  -6   9  16      251.54      275.44     27.97 o 
  -5   9  16       36.45       11.21     15.52 o 
  -4   9  16     1133.44     1199.35     71.58 o 
  -3   9  16       50.16       67.25     19.02 o 
  -2   9  16      287.63      230.50     18.39 o 
  -1   9  16        2.33       25.12     29.68 o 
   0   9  16     1074.23      958.91     40.19 o 
   1   9  16      147.31      167.99     21.45 o 
   2   9  16      470.60      521.28     27.79 o 
   3   9  16      840.12      829.97     34.44 o 
   4   9  16     2129.76     2151.58     50.10 o 
   5   9  16     1053.22     1188.99     39.09 o 
   6   9  16     2361.05     2320.46    205.00 o 
   7   9  16        2.96        3.82     23.55 o 
   8   9  16      465.64      523.83     35.97 o 
   9   9  16       16.18        9.57     22.65 o 
  10   9  16      696.18      733.48     43.13 o 
  11   9  16       32.74       53.10     25.27 o 
  12   9  16      951.86      971.22     49.37 o 
 -11  10  16       78.99       50.27     25.54 o 
 -10  10  16      113.97      147.74     27.74 o 
  -9  10  16       42.63       47.45     27.93 o 
  -8  10  16       14.16       13.83     21.57 o 
  -7  10  16      347.11      391.22     32.73 o 
  -6  10  16      275.49      172.51     25.85 o 
  -5  10  16      169.92      133.43     19.45 o 
  -4  10  16      730.78      748.92     31.16 o 
  -3  10  16       38.31       30.31     17.00 o 
  -2  10  16      183.01      159.65     19.68 o 
  -1  10  16        3.25      -14.77     12.25 o 
   0  10  16       96.29       98.16     25.44 o 
   1  10  16      652.02      633.01     37.64 o 
   2  10  16      101.70      136.02     25.89 o 
   3  10  16     1049.60     1019.36     46.59 o 
   4  10  16       16.27       30.64     30.93 o 
   5  10  16       77.68       59.72     25.73 o 
   6  10  16       37.12       35.36     24.72 o 
   7  10  16        2.85      -33.53     22.35 o 
   8  10  16       82.57       53.66     24.22 o 
   9  10  16        0.90      -16.12     23.49 o 
  10  10  16      289.06      258.43     33.45 o 
  -9  11  16      101.82       80.61     27.72 o 
  -8  11  16        3.24      -14.07     21.59 o 
  -7  11  16        9.18       -1.06     48.40 o 
  -6  11  16       34.32       56.17     22.81 o 
  -5  11  16      470.51      457.66     28.26 o 
  -4  11  16      193.76      268.43     24.22 o 
  -3  11  16      337.68      330.87     31.03 o 
  -2  11  16       67.53       72.61     21.41 o 
  -1  11  16      607.09      609.66     28.74 o 
   0  11  16       91.67       63.22     24.35 o 
   1  11  16      270.05      213.06     63.40 o 
   2  11  16      127.72      133.18     27.65 o 
   3  11  16        7.92      -12.97     23.11 o 
   4  11  16      388.21      446.30     34.94 o 
   5  11  16      383.36      438.40     35.87 o 
   6  11  16      668.84      772.13     44.31 o 
   7  11  16      219.96      223.85     32.05 o 
   8  11  16       61.96       82.46     27.98 o 
  -6  12  16       81.88       91.66     25.29 o 
  -5  12  16       41.97       41.22     18.62 o 
  -4  12  16      110.61       73.15     24.40 o 
  -3  12  16      226.98      267.58     38.78 o 
  -2  12  16      988.71     1050.51     36.99 o 
  -1  12  16       12.40       -1.56     15.83 o 
   0  12  16      701.69      750.90     52.54 o 
   1  12  16        1.29       -0.97     24.02 o 
   2  12  16       21.29       28.90     25.27 o 
   3  12  16      133.89       91.20     26.22 o 
   4  12  16       93.67      104.17     26.81 o 
   5  12  16       17.25      -14.85     22.65 o 
 -17   1  17       77.53       91.64     40.75 o 
 -16   1  17      189.96      198.56     24.54 o 
 -15   1  17     1398.28     1434.77     42.72 o 
 -14   1  17      118.52      148.72     35.98 o 
 -13   1  17     1393.62     1471.67     41.34 o 
 -12   1  17     2272.79     2277.10     37.60 o 
 -11   1  17     2402.12     2444.60     34.39 o 
 -10   1  17      367.52      384.63     15.85 o 
  -9   1  17        5.67        9.58     10.19 o 
  -8   1  17      153.46      178.87     13.61 o 
  -7   1  17     1326.63     1439.62     24.52 o 
  -6   1  17      374.70      294.14     21.00 o 
  -5   1  17     1930.23     1958.39     27.08 o 
  -4   1  17      474.06      401.37     14.27 o 
  -3   1  17     2659.48     2623.33     30.78 o 
  -2   1  17      203.34      206.09     10.61 o 
  -1   1  17      423.13      472.20     14.27 o 
   0   1  17     1963.14     1854.92     26.83 o 
   1   1  17     1947.72     1726.47     25.32 o 
   2   1  17      288.44      316.00     19.29 o 
   3   1  17     2477.71     2228.83     79.70 o 
   4   1  17     4315.85     3993.31     63.10 o 
   5   1  17     5944.42     5956.80     85.17 o 
   6   1  17       19.30       -3.52     14.00 o 
   7   1  17     1175.99      999.92     46.99 o 
   8   1  17       17.41       -2.84     17.03 o 
   9   1  17       13.27       10.25     15.06 o 
  10   1  17        4.45      -19.02     15.26 o 
  11   1  17     1454.83     1479.82     40.62 o 
  12   1  17     1098.86     1073.20     38.43 o 
  13   1  17     1197.24     1231.19     39.85 o 
  14   1  17        5.00        2.96     20.57 o 
  15   1  17      309.78      327.46     52.34 o 
 -17   2  17      909.76      909.42     37.42 o 
 -16   2  17      123.05      125.69     22.77 o 
 -15   2  17      140.66      123.15     21.91 o 
 -14   2  17      238.69      310.56     24.70 o 
 -13   2  17       66.33       78.76     22.39 o 
 -12   2  17       27.92       25.04     16.78 o 
 -11   2  17      179.23      168.61     17.04 o 
 -10   2  17      268.31      309.99     17.63 o 
  -9   2  17     2321.28     2104.09     33.93 o 
  -8   2  17       28.06       33.05     10.45 o 
  -7   2  17     2086.52     1970.19     28.59 o 
  -6   2  17       19.95       11.82     10.83 o 
  -5   2  17     2425.78     2285.63     45.64 o 
  -4   2  17      140.54      125.51     13.75 o 
  -3   2  17     3928.42     3536.58     83.36 o 
  -2   2  17        0.23        3.69      9.52 o 
  -1   2  17     6084.01     6203.50     63.82 o 
   0   2  17      147.07      108.23     15.88 o 
   1   2  17      697.44      614.21     28.41 o 
   2   2  17       51.34       19.71     16.90 o 
   3   2  17     1687.56     1550.89     38.05 o 
   4   2  17       42.34       25.72     15.10 o 
   5   2  17      120.41      133.22     17.51 o 
   6   2  17       69.32       48.29     15.52 o 
   7   2  17     1095.62     1008.64     41.20 o 
   8   2  17      209.16      182.81     19.70 o 
   9   2  17     1063.05     1031.73     50.87 o 
  10   2  17      259.66      215.79     21.44 o 
  11   2  17      946.21      856.75     33.78 o 
  12   2  17       37.00       -0.32     18.14 o 
  13   2  17     2004.51     2145.72     60.48 o 
  14   2  17      206.43      167.81     37.03 o 
  15   2  17      344.36      337.65     31.59 o 
  16   2  17       15.53       30.49     22.83 o 
  17   2  17        7.90       74.06     31.24 o 
 -17   3  17       90.55      104.57     22.89 o 
 -16   3  17       49.84       53.82     20.33 o 
 -15   3  17       11.09        5.64     19.57 o 
 -14   3  17      565.74      566.76     29.06 o 
 -13   3  17      414.41      395.89     25.60 o 
 -12   3  17     1068.91     1156.76     36.34 o 
 -11   3  17     1092.22     1033.30     33.49 o 
 -10   3  17      224.87      202.36     17.21 o 
  -9   3  17      398.77      434.79     20.61 o 
  -8   3  17        0.48      -13.80     12.31 o 
  -7   3  17       70.05       76.56     19.74 o 
  -6   3  17      632.32      489.09     20.63 o 
  -5   3  17      592.46      499.29     21.46 o 
  -4   3  17     2312.94     2431.85     55.56 o 
  -3   3  17      173.36      179.99     13.17 o 
  -2   3  17      976.91      925.53     30.28 o 
  -1   3  17      385.53      358.18     15.13 o 
   0   3  17       13.15       22.46     14.58 o 
   1   3  17     1562.51     1572.57     38.06 o 
   2   3  17      628.15      624.19     37.57 o 
   3   3  17     3549.36     3208.91     71.84 o 
   4   3  17      499.97      425.48     35.59 o 
   5   3  17     3883.13     3944.07     76.57 o 
   6   3  17        6.40       -2.22     22.83 o 
   7   3  17      570.62      558.09     26.89 o 
   8   3  17      264.68      286.64     22.13 o 
   9   3  17       34.20        6.83     15.89 o 
  10   3  17     1424.12     1422.96     49.49 o 
  11   3  17      277.50      337.80     24.45 o 
  12   3  17     2629.42     2561.76     70.75 o 
  13   3  17       20.16        6.21     27.00 o 
  14   3  17      193.00      198.95     41.79 o 
  15   3  17        8.29       -2.69     37.96 o 
  16   3  17       35.25       30.51     22.98 o 
 -16   4  17      197.33      180.06     29.49 o 
 -15   4  17       13.34        4.38     23.47 o 
 -14   4  17      501.77      462.67     34.26 o 
 -13   4  17      305.15      286.81     29.67 o 
 -12   4  17      146.67      147.10     25.14 o 
 -11   4  17       41.03       24.74     20.07 o 
 -10   4  17      789.45      746.05     42.30 o 
  -9   4  17      862.58      884.19     83.20 o 
  -8   4  17     2993.90     2800.30     80.00 o 
  -7   4  17     1403.81     1330.04     31.06 o 
  -6   4  17      204.81      210.30     16.66 o 
  -5   4  17     2309.82     2454.96     41.27 o 
  -4   4  17     1012.19      984.10     27.19 o 
  -3   4  17     2858.60     2848.94     39.07 o 
  -2   4  17      900.73      997.69     23.60 o 
  -1   4  17      373.20      348.61     15.62 o 
   0   4  17     1414.60     1348.19     36.46 o 
   1   4  17      489.41      524.46     26.39 o 
   2   4  17      953.94      905.56     38.24 o 
   3   4  17      461.73      501.74     29.33 o 
   4   4  17      895.27     1029.16     38.67 o 
   5   4  17      299.31      281.79     21.76 o 
   6   4  17      376.49      332.09     33.47 o 
   7   4  17       82.55       26.99     16.44 o 
   8   4  17     1732.12     1801.69     46.57 o 
   9   4  17      153.81      201.75     26.69 o 
  10   4  17       13.51       -0.51     16.28 o 
  11   4  17     1051.88     1088.11     44.85 o 
  12   4  17      177.52      173.27     35.27 o 
  13   4  17      796.58      760.30     41.04 o 
  14   4  17        6.51       -3.24     21.66 o 
  15   4  17       92.02      117.69     32.79 o 
  16   4  17       57.08       86.82     43.13 o 
 -16   5  17        2.95      -32.90     21.93 o 
 -15   5  17      213.04      162.80     27.95 o 
 -14   5  17      158.57      130.37     76.74 o 
 -13   5  17       92.70       79.23     26.68 o 
 -12   5  17      823.66      720.74     37.45 o 
 -11   5  17      297.04      254.47     55.75 o 
 -10   5  17      130.07      122.47     31.03 o 
  -9   5  17      330.33      300.93     26.98 o 
  -8   5  17      387.39      484.19     24.82 o 
  -7   5  17      649.94      666.83     28.77 o 
  -6   5  17      784.19      846.83     26.27 o 
  -5   5  17       60.12       58.27     14.33 o 
  -4   5  17     3692.96     3700.74     47.25 o 
  -3   5  17     1150.73     1061.49     24.61 o 
  -2   5  17      663.32      622.79     20.10 o 
  -1   5  17      366.65      355.62     20.38 o 
   0   5  17      189.25      144.22     19.44 o 
   1   5  17       13.08        1.30     15.56 o 
   2   5  17     1769.09     1549.84     41.28 o 
   3   5  17       23.63       14.07     16.53 o 
   4   5  17     2152.31     2235.87    103.06 o 
   5   5  17      573.36      468.77     25.55 o 
   6   5  17      302.46      323.41     23.00 o 
   7   5  17      145.46      181.30     24.74 o 
   8   5  17      316.12      293.60     26.65 o 
   9   5  17      591.62      591.15     29.13 o 
  10   5  17      933.64      930.71     42.33 o 
  11   5  17       15.93        9.76     21.50 o 
  12   5  17     1352.60     1392.82     69.92 o 
  13   5  17      182.62      125.29     24.93 o 
  14   5  17      663.97      661.19     55.85 o 
  15   5  17        5.14       -8.45     44.16 o 
 -15   6  17        8.85       36.03     27.31 o 
 -14   6  17        9.66        0.27     24.10 o 
 -13   6  17       72.20       54.62     23.21 o 
 -12   6  17       28.98       45.15     21.49 o 
 -11   6  17       66.32       58.39     23.17 o 
 -10   6  17        3.29      -27.62     18.41 o 
  -9   6  17       60.56       46.34     33.92 o 
  -8   6  17      379.35      348.63     27.93 o 
  -7   6  17      240.68      263.46     21.83 o 
  -6   6  17        8.67      -11.06     15.04 o 
  -5   6  17      386.37      336.06     22.39 o 
  -4   6  17     1507.64     1500.70     30.25 o 
  -3   6  17     2301.97     2122.10     35.43 o 
  -2   6  17      396.67      359.36     16.80 o 
  -1   6  17      579.19      632.63     28.85 o 
   0   6  17      209.19      286.78     22.47 o 
   1   6  17        1.18      -16.74     27.06 o 
   2   6  17        0.88       22.82     16.76 o 
   3   6  17      152.58      136.76     19.14 o 
   4   6  17      374.26      382.04     40.22 o 
   5   6  17      149.77      145.94     19.78 o 
   6   6  17       68.43       25.13     16.47 o 
   7   6  17        9.69       -3.37     30.41 o 
   8   6  17        5.87       -5.11     21.24 o 
   9   6  17       42.17        8.15     21.60 o 
  10   6  17      245.71      236.82     29.99 o 
  11   6  17      481.65      483.83     35.38 o 
  12   6  17      389.10      390.97     32.62 o 
  13   6  17     1172.51     1197.51     50.45 o 
  14   6  17       36.00       11.41     23.64 o 
  15   6  17      113.59      103.60     27.56 o 
 -14   7  17       44.97       60.95     25.08 o 
 -13   7  17      414.42      410.73     33.63 o 
 -12   7  17        0.49      -14.48     32.37 o 
 -11   7  17      236.67      232.90     27.49 o 
 -10   7  17       36.90       59.39     22.67 o 
  -9   7  17     1131.98     1145.40     90.19 o 
  -8   7  17      485.81      430.19     51.61 o 
  -7   7  17     1418.93     1411.70     46.29 o 
  -6   7  17      536.04      506.12     44.06 o 
  -5   7  17       95.07      121.82     18.08 o 
  -4   7  17      618.96      618.90     22.06 o 
  -3   7  17        8.35       12.21     11.70 o 
  -2   7  17      231.37      184.03     15.08 o 
  -1   7  17        0.91       16.77     22.72 o 
   0   7  17     1075.00      946.02     34.87 o 
   1   7  17       64.78       54.03     18.17 o 
   2   7  17      235.79      261.45     23.13 o 
   3   7  17      281.23      271.33     23.10 o 
   4   7  17       88.09      156.51     20.70 o 
   5   7  17       25.10       13.38     16.95 o 
   6   7  17       51.48       71.99     18.72 o 
   7   7  17      528.17      536.66     34.65 o 
   8   7  17       80.89       71.70     23.24 o 
   9   7  17      793.01      748.89     40.71 o 
  10   7  17      696.04      621.90     39.22 o 
  11   7  17      184.71      178.63     28.47 o 
  12   7  17      249.70      194.45     31.86 o 
  13   7  17       34.11       28.97     32.68 o 
  14   7  17      672.77      660.39     42.58 o 
 -13   8  17      172.30      172.63     28.80 o 
 -12   8  17      925.29      978.83     46.54 o 
 -11   8  17      980.17     1020.42     52.23 o 
 -10   8  17     1950.87     2127.70     60.95 o 
  -9   8  17       57.74       42.91     22.47 o 
  -8   8  17       64.17       60.21     22.08 o 
  -7   8  17      223.53      149.11     47.89 o 
  -6   8  17      264.54      276.41     27.00 o 
  -5   8  17      123.98      169.79     24.17 o 
  -4   8  17      582.57      624.39     27.60 o 
  -3   8  17     1892.72     1850.07     34.55 o 
  -2   8  17       32.97       34.41     12.77 o 
  -1   8  17     1265.41     1301.17     38.30 o 
   0   8  17     1789.57     1639.34     61.48 o 
   1   8  17      119.16       96.98     19.49 o 
   2   8  17     1514.23     1588.20     43.51 o 
   3   8  17      116.41      109.51     19.47 o 
   4   8  17     3420.76     3533.58     85.51 o 
   5   8  17        1.29       -7.93     17.15 o 
   6   8  17     1062.85     1008.64     42.76 o 
   7   8  17      194.79      206.07     28.89 o 
   8   8  17      110.53      152.16     28.86 o 
   9   8  17      178.46      224.60     29.64 o 
  10   8  17      173.90       97.04     25.99 o 
  11   8  17      578.62      591.58     38.85 o 
  12   8  17      144.22      126.86     28.51 o 
  13   8  17     1125.61     1218.05     53.94 o 
 -12   9  17        6.53       -8.92     22.86 o 
 -11   9  17       43.61       51.27     24.13 o 
 -10   9  17      138.31       95.73     24.57 o 
  -9   9  17        7.87       28.89     49.13 o 
  -8   9  17       53.63       26.45     20.70 o 
  -7   9  17      159.86      200.08     26.43 o 
  -6   9  17      126.16      131.07     24.20 o 
  -5   9  17        1.34       -3.48     15.84 o 
  -4   9  17      256.61      283.78     30.82 o 
  -3   9  17       46.55       33.49     16.21 o 
  -2   9  17       40.92       13.79     13.11 o 
  -1   9  17      184.55      188.82     24.33 o 
   0   9  17       38.01       22.29     18.19 o 
   1   9  17      118.39       74.50     23.84 o 
   2   9  17        3.65      -14.07     16.84 o 
   3   9  17       84.92       92.81     20.00 o 
   4   9  17      479.54      469.87     28.48 o 
   5   9  17       21.19       20.00     18.57 o 
   6   9  17       59.58      106.74     25.52 o 
   7   9  17       28.95       -0.25     21.58 o 
   8   9  17      589.10      530.31     56.99 o 
   9   9  17       85.09       91.38     38.58 o 
  10   9  17      372.24      407.81     58.54 o 
  11   9  17      142.46      154.48     71.68 o 
 -10  10  17      558.60      522.83     38.86 o 
  -9  10  17      480.51      469.20     39.61 o 
  -8  10  17      129.68      124.46     26.24 o 
  -7  10  17      171.23      206.33     27.40 o 
  -6  10  17      314.69      321.04     29.74 o 
  -5  10  17       88.06      114.36     19.86 o 
  -4  10  17      867.27      894.00     46.80 o 
  -3  10  17       56.48       34.22     15.71 o 
  -2  10  17        7.08       20.57     15.66 o 
  -1  10  17      566.69      515.64     23.51 o 
   0  10  17      114.66      133.27     26.11 o 
   1  10  17      280.84      209.15     28.63 o 
   2  10  17      830.75      802.44     50.58 o 
   3  10  17      123.99      106.40     25.36 o 
   4  10  17     1900.03     2127.30     52.06 o 
   5  10  17      156.91      183.94     29.51 o 
   6  10  17      817.69      851.64     44.48 o 
   7  10  17        5.88       15.44     24.91 o 
   8  10  17       42.22       21.60     52.54 o 
   9  10  17        0.96      -23.18     23.94 o 
  10  10  17      231.11      300.64     35.52 o 
  -8  11  17      114.18      111.34     26.15 o 
  -7  11  17        5.13        3.12     21.42 o 
  -6  11  17        3.99        1.10     20.81 o 
  -5  11  17        1.18       -7.18     16.23 o 
  -4  11  17       77.58      153.19     20.44 o 
  -3  11  17       12.84      -13.63     15.75 o 
  -2  11  17      749.03      653.08     34.53 o 
  -1  11  17       16.13        9.72     17.70 o 
   0  11  17      351.22      412.48     52.54 o 
   1  11  17      235.95      272.38     31.14 o 
   2  11  17      100.78       86.50     26.77 o 
   3  11  17      218.84      217.60     63.71 o 
   4  11  17       17.53       26.46     24.91 o 
   5  11  17       60.68       72.07     60.20 o 
   6  11  17       40.71       52.56     26.24 o 
   7  11  17       41.05       60.64     34.03 o 
  -4  12  17       22.86        5.62     17.81 o 
  -3  12  17        2.12      -13.37     15.83 o 
  -2  12  17        9.12        9.53     16.32 o 
  -1  12  17       50.72       47.41     16.95 o 
   0  12  17       11.84        6.01     14.37 o 
   1  12  17        0.01       -5.85     31.13 o 
   2  12  17      101.79      118.60     28.66 o 
   3  12  17       16.43       -0.52     23.65 o 
 -17   0  18       26.84       63.71     39.10 o 
 -16   0  18     1534.64     1408.08     77.99 o 
 -15   0  18      879.40      853.70     63.71 o 
 -14   0  18       37.91       29.25     23.67 o 
 -13   0  18     1171.11     1308.46     48.12 o 
 -12   0  18       29.32       31.38     21.43 o 
 -11   0  18     2052.76     2037.23     44.99 o 
 -10   0  18      323.30      351.59     31.17 o 
  -9   0  18       69.20       26.59     15.14 o 
  -8   0  18      218.48      177.01     17.82 o 
  -7   0  18     2817.57     2679.57     48.01 o 
  -6   0  18       24.64       12.50     13.56 o 
  -5   0  18      685.46      611.52     23.96 o 
  -4   0  18      595.78      583.63     23.94 o 
  -3   0  18       43.54       31.85     12.55 o 
  -2   0  18       36.21       27.83     12.10 o 
  -1   0  18     2878.95     2555.36     42.66 o 
   0   0  18     6139.54     6297.76     68.33 o 
   1   0  18     4685.24     4596.88     76.52 o 
   2   0  18       61.61       55.67     27.41 o 
   3   0  18     4290.11     3709.26     69.83 o 
   4   0  18       71.74       36.24     23.69 o 
   5   0  18     5829.68     5972.41    161.56 o 
   6   0  18       17.37        9.93     34.13 o 
   7   0  18     2053.94     1675.97     80.26 o 
   8   0  18     1348.90     1206.81     72.40 o 
   9   0  18       18.14       13.03     34.96 o 
  10   0  18      165.40      189.28     42.61 o 
  11   0  18     3814.91     3719.31    124.94 o 
  12   0  18      302.42      334.49     49.85 o 
  13   0  18      146.36       86.88     41.16 o 
  14   0  18       54.44       51.71     39.92 o 
 -17   1  18      336.38      384.42     36.78 o 
 -16   1  18        2.13      -28.54     19.02 o 
 -15   1  18      360.57      261.75     29.53 o 
 -14   1  18      190.80      111.19     25.82 o 
 -13   1  18        0.39       -8.91     16.93 o 
 -12   1  18        1.26       23.03     13.18 o 
 -11   1  18       16.35        2.80     12.44 o 
 -10   1  18        9.95       -9.78     10.43 o 
  -9   1  18      147.53      186.95     13.25 o 
  -8   1  18        1.13       -9.96     13.15 o 
  -7   1  18     1422.00     1360.46     26.89 o 
  -6   1  18       52.73       39.62     10.06 o 
  -5   1  18     3174.14     3215.95     36.74 o 
  -4   1  18      743.06      710.94     20.21 o 
  -3   1  18     2909.12     3020.65     38.32 o 
  -2   1  18      105.87      106.36     13.03 o 
  -1   1  18     2010.13     1971.71     29.42 o 
   0   1  18        3.38       28.66      9.12 o 
   1   1  18      664.36      713.52     21.70 o 
   2   1  18        0.07      -16.97     16.68 o 
   3   1  18       57.14       37.02     14.28 o 
   4   1  18      697.29      734.54     27.49 o 
   5   1  18       30.94       42.25     15.39 o 
   6   1  18      276.77      324.69     31.09 o 
   7   1  18      956.32      880.32     62.72 o 
   8   1  18       48.26       64.46     16.37 o 
   9   1  18      620.02      675.68     28.99 o 
  10   1  18        1.16       -8.13     16.39 o 
  11   1  18     1100.52     1077.34     36.15 o 
  12   1  18      428.54      439.72     37.75 o 
  13   1  18      954.40     1022.60     50.66 o 
  14   1  18       52.17       21.10     40.75 o 
  15   1  18      313.16      380.21     55.02 o 
 -16   2  18        0.46        3.05     19.50 o 
 -15   2  18       76.62       83.89     21.75 o 
 -14   2  18      226.49      246.00     24.38 o 
 -13   2  18     1203.89     1156.01     43.08 o 
 -12   2  18      208.70      166.00     20.87 o 
 -11   2  18     2954.81     3215.83     50.74 o 
 -10   2  18       77.33       54.28     14.45 o 
  -9   2  18        2.93       21.81     11.58 o 
  -8   2  18        0.76      -12.29     10.73 o 
  -7   2  18      124.46      150.50     15.20 o 
  -6   2  18       58.87       81.64     13.73 o 
  -5   2  18      234.52      325.42     17.80 o 
  -4   2  18     2091.87     1720.91     33.11 o 
  -3   2  18       10.23       -6.53     11.59 o 
  -2   2  18      624.95      605.05     18.56 o 
  -1   2  18      836.84      969.18     22.10 o 
   0   2  18     1368.11     1214.89     24.06 o 
   1   2  18     1164.79     1013.09     32.05 o 
   2   2  18     1428.80     1524.34     38.02 o 
   3   2  18     3373.58     3525.67     59.70 o 
   4   2  18       64.83       42.70     15.68 o 
   5   2  18     4248.24     3802.36     63.62 o 
   6   2  18      859.71      853.87     31.02 o 
   7   2  18        1.60      -15.86     16.85 o 
   8   2  18       42.83       22.68     15.80 o 
   9   2  18      117.16      105.83     18.94 o 
  10   2  18      638.23      653.03     30.72 o 
  11   2  18        0.13       -9.98     17.03 o 
  12   2  18     1535.57     1600.08     55.20 o 
  13   2  18       23.70       55.25     26.27 o 
  14   2  18        2.25       -6.74     21.34 o 
  15   2  18      170.66      206.34     62.99 o 
  16   2  18      679.89      711.59     66.82 o 
 -16   3  18      247.46      263.42     32.36 o 
 -15   3  18        0.40      -11.40     31.34 o 
 -14   3  18      342.24      294.75     31.32 o 
 -13   3  18      150.71      169.89     26.33 o 
 -12   3  18       37.92       55.93     21.28 o 
 -11   3  18       79.25       75.63     20.82 o 
 -10   3  18      303.94      281.90     21.35 o 
  -9   3  18     1461.85     1267.25     40.18 o 
  -8   3  18     1028.19     1100.35     28.59 o 
  -7   3  18     3086.06     3166.32     48.44 o 
  -6   3  18      352.48      386.88     19.22 o 
  -5   3  18     2843.99     2923.88     45.55 o 
  -4   3  18        3.69        4.39     15.03 o 
  -3   3  18     4943.78     4624.23     60.57 o 
  -2   3  18       41.57       46.29     10.99 o 
  -1   3  18     1057.34     1144.67     24.05 o 
   0   3  18      172.63      107.00     16.58 o 
   1   3  18      102.58       48.88     15.67 o 
   2   3  18        2.84       -0.71     14.84 o 
   3   3  18      420.69      396.84     24.99 o 
   4   3  18       19.15       12.81     40.46 o 
   5   3  18       31.40       16.52     15.16 o 
   6   3  18        1.54        9.08     15.85 o 
   7   3  18      119.99      121.27     18.49 o 
   8   3  18      313.62      296.42     22.43 o 
   9   3  18      338.40      328.53     23.59 o 
  10   3  18       45.59       24.98     17.21 o 
  11   3  18     1460.87     1527.15     43.20 o 
  12   3  18       30.13        5.00     21.21 o 
  13   3  18      865.72      897.75     42.91 o 
  14   3  18      147.58      177.19     58.75 o 
  15   3  18       61.73       61.72     24.30 o 
  16   3  18       46.18       34.24     24.41 o 
 -16   4  18       42.38       23.48     24.89 o 
 -15   4  18       57.27       25.92     27.41 o 
 -14   4  18      273.17      269.83     29.11 o 
 -13   4  18      602.08      570.88     36.42 o 
 -12   4  18       79.37      122.05     33.72 o 
 -11   4  18      827.24      842.39     48.51 o 
 -10   4  18       12.24       30.30     19.57 o 
  -9   4  18       43.66       36.50     18.21 o 
  -8   4  18      312.42      291.98     28.11 o 
  -7   4  18      123.98      132.45     15.75 o 
  -6   4  18     1800.12     1673.10     34.59 o 
  -5   4  18     1190.77     1045.23     33.63 o 
  -4   4  18     3489.49     3698.20     53.41 o 
  -3   4  18        2.85        5.00     10.84 o 
  -2   4  18      448.70      446.66     17.53 o 
  -1   4  18      148.59      143.35     12.90 o 
   0   4  18     1056.04     1146.55     35.03 o 
   1   4  18      111.79       92.14     17.48 o 
   2   4  18      299.30      305.70     21.70 o 
   3   4  18     2353.38     2229.68     60.50 o 
   4   4  18      122.27      116.10     21.08 o 
   5   4  18     1245.42     1260.94     40.10 o 
   6   4  18      211.97      219.04     21.22 o 
   7   4  18       32.01       28.26     17.39 o 
   8   4  18      726.06      705.63     30.60 o 
   9   4  18      720.68      720.60     31.36 o 
  10   4  18     1087.97     1027.28     35.84 o 
  11   4  18       27.85       57.08     22.52 o 
  12   4  18     1814.50     1751.61     65.16 o 
  13   4  18      342.82      400.47     33.05 o 
  14   4  18      113.53      129.69     26.18 o 
  15   4  18       39.74       13.87     22.55 o 
 -15   5  18        6.19      -27.98     21.35 o 
 -14   5  18      108.13      121.61     25.86 o 
 -13   5  18       78.55       66.47     23.34 o 
 -12   5  18       73.69       98.91     23.32 o 
 -11   5  18        4.38      -26.88     18.14 o 
 -10   5  18      189.15      188.67     24.27 o 
  -9   5  18      124.14      113.73     21.79 o 
  -8   5  18     1059.37      890.07     32.06 o 
  -7   5  18      152.01      149.13     19.07 o 
  -6   5  18      152.48      190.19     22.57 o 
  -5   5  18     1250.68     1261.66     31.74 o 
  -4   5  18       61.84       47.62     14.30 o 
  -3   5  18     2561.91     2485.87     37.88 o 
  -2   5  18      752.74      680.70     21.35 o 
  -1   5  18      157.63      190.28     13.92 o 
   0   5  18      524.11      447.02     24.15 o 
   1   5  18        3.90       13.65     16.20 o 
   2   5  18     1339.12      998.73     39.16 o 
   3   5  18      437.33      516.33     26.39 o 
   4   5  18        0.34      -24.44     16.34 o 
   5   5  18      196.06      217.22     21.19 o 
   6   5  18      742.78      634.35     46.88 o 
   7   5  18        0.89      -22.85     15.56 o 
   8   5  18     1225.33     1137.65     38.78 o 
   9   5  18       10.81       19.60     16.35 o 
  10   5  18        2.44       -7.79     30.10 o 
  11   5  18      734.87      786.25     41.55 o 
  12   5  18       77.42      107.12     25.45 o 
  13   5  18      701.34      740.77     41.85 o 
  14   5  18       13.26       33.33     22.15 o 
  15   5  18       37.99       47.69     24.87 o 
 -14   6  18        0.72      -34.23     32.68 o 
 -13   6  18       49.67       42.91     33.30 o 
 -12   6  18      433.31      295.21     38.89 o 
 -11   6  18       21.71      -23.70     20.12 o 
 -10   6  18       31.25       -2.69     20.52 o 
  -9   6  18      585.54      547.81     33.49 o 
  -8   6  18       20.95       41.72     19.25 o 
  -7   6  18      626.28      562.12     34.06 o 
  -6   6  18        3.04        0.68     15.45 o 
  -5   6  18       65.92       62.18     15.02 o 
  -4   6  18     3595.97     3625.64     48.75 o 
  -3   6  18     1855.61     1884.91     38.39 o 
  -2   6  18        3.63      -12.60     10.86 o 
  -1   6  18      359.79      368.69     17.16 o 
   0   6  18       28.94       44.95     20.22 o 
   1   6  18      535.40      496.32     44.50 o 
   2   6  18       51.39       40.81     16.79 o 
   3   6  18     1755.35     1879.12     45.31 o 
   4   6  18      110.47       71.31     22.95 o 
   5   6  18      375.53      463.26     30.45 o 
   6   6  18      263.86      259.96     23.25 o 
   7   6  18     2051.17     2148.91     60.91 o 
   8   6  18      233.03      220.20     22.03 o 
   9   6  18     1212.85     1134.26     46.22 o 
  10   6  18      722.33      650.61     39.16 o 
  11   6  18      288.83      247.14     30.07 o 
  12   6  18      659.92      722.02     40.54 o 
  13   6  18       24.38       14.94     52.54 o 
  14   6  18      147.65      162.31     29.27 o 
 -13   7  18       91.86       85.12     25.45 o 
 -12   7  18     1526.03     1418.85     51.18 o 
 -11   7  18       63.95       23.87     22.65 o 
 -10   7  18      985.05     1048.82     45.15 o 
  -9   7  18      124.08      151.86     24.12 o 
  -8   7  18       99.13      121.49     22.80 o 
  -7   7  18      285.71      270.46     28.34 o 
  -6   7  18       48.35       29.79     19.90 o 
  -5   7  18      369.35      418.36     26.93 o 
  -4   7  18       65.52       42.96     13.07 o 
  -3   7  18     1907.85     1892.08     34.53 o 
  -2   7  18      565.70      556.46     21.01 o 
  -1   7  18      980.90      897.47     24.89 o 
   0   7  18       99.20       86.06     19.13 o 
   1   7  18       47.38       -4.32     16.68 o 
   2   7  18     2310.87     2216.51     50.41 o 
   3   7  18        4.12        3.49     17.01 o 
   4   7  18     1621.00     1649.33     43.61 o 
   5   7  18      133.91      110.86     19.50 o 
   6   7  18      136.86      118.12     23.40 o 
   7   7  18      158.58      174.74     21.86 o 
   8   7  18       61.34       95.83     25.66 o 
   9   7  18       23.55      -12.88     20.64 o 
  10   7  18        0.25      -10.04     19.98 o 
  11   7  18      849.96      858.84     45.03 o 
  12   7  18      171.75      116.10     27.39 o 
  13   7  18     1029.29     1085.00     50.58 o 
 -12   8  18        9.36       34.94     34.65 o 
 -11   8  18       45.24       32.36     51.20 o 
 -10   8  18        2.67        4.32     21.62 o 
  -9   8  18        0.73       -1.57     19.33 o 
  -8   8  18        2.82      -14.32     19.29 o 
  -7   8  18        5.29       -8.27     20.23 o 
  -6   8  18      233.81      205.41     25.58 o 
  -5   8  18        8.40      -16.75     41.79 o 
  -4   8  18      623.11      633.04     25.04 o 
  -3   8  18       59.16       59.68     13.96 o 
  -2   8  18      399.87      501.99     20.14 o 
  -1   8  18       51.12      107.88     14.16 o 
   0   8  18      277.35      229.87     27.49 o 
   1   8  18      498.65      478.40     43.18 o 
   2   8  18       35.59       20.61     18.98 o 
   3   8  18      183.38      221.55     22.48 o 
   4   8  18       30.83       35.80     18.60 o 
   5   8  18      163.69      220.79     31.37 o 
   6   8  18        2.03        5.70     18.13 o 
   7   8  18      369.55      424.14     34.45 o 
   8   8  18      148.29      154.08     28.06 o 
   9   8  18      688.56      781.44     43.83 o 
  10   8  18      166.81      145.37     27.32 o 
  11   8  18      347.53      315.48     32.60 o 
  12   8  18      324.99      358.00     36.45 o
[truncated: 96,002 more chars]
